# Supplementary material for: Age-related DNA methylation changes are tissue-specific with ELOVL2 promoter methylation as exception
Source: Epigenetics Chromatin. 2018 May 30;11:25. doi: 10.1186/s13072-018-0191-3 (PMC5975493; doi:10.1186/s13072-018-0191-3)
Supplement: Supplementary file 2 — Additional file 2: Table S2. Identified aDMPs per tissue. [file 13072_2018_191_MOESM2_ESM.xlsx]

## Sheet: Sheet1
DLPFC			Buccal			Liver			Kidney			Monocytes			SAT			ThCell			Whole blood
Gain	Loss		Gain	Loss		Gain	Loss		Gain	Loss		Gain	Loss		Gain	Loss		Gain	Loss		Gain	Loss
cg06484514	cg02997295		cg12749132	cg16117334		cg25150953	cg06650256		cg11276093	cg03043157		cg25351606	cg01234420		cg11705975	cg10501210		cg18257814	cg15393490		cg00059225	cg00029246
cg12908908	cg24366168		cg16616467	cg20451705		cg06844968	cg02389859		cg20201177	cg07082267		cg11705975	cg02228185		cg19230755	cg18587063		cg01244043	cg02110858		cg00094518	cg00329615
cg24550644	cg13335886		cg25351606	cg10011495		cg15659713	cg19731194		cg21863110	cg05098343		cg07553761	cg05093315		cg02091185	cg26479374		cg26769700	cg05412028		cg00303541	cg00573770
cg13581527	cg24249925		cg20564892	cg16894746		cg19403029	cg00335591		cg18121224	cg25375162		cg08160331	cg10501210		cg10804656	cg05066959		cg16867657	cg26685941		cg00481951	cg00602811
cg03466124	cg15080870		cg17493885	cg20222519		cg21863110	cg03819134		cg02578944	cg13419330		cg15084543	cg01201215		cg24125828			cg18473521	cg00573770		cg00593900	cg00685614
cg04937184	cg18139641		cg18121224	cg03837313		cg12749132	cg00692774		cg11705975	cg26284735		cg10804656	cg26614073		cg03555227			cg06458239	cg01960979		cg00664406	cg00740914
cg09229893	cg19257274		cg02578944	cg27275023		cg16616467	cg02499308		cg07553761	cg07097098		cg16867657	cg02315732		cg21572722			cg10729426	cg06965409		cg00688962	cg00804078
cg21147310	cg10097313		cg11705975	cg06925304		cg25351606	cg00326785		cg08160331	cg02934719		cg04875128	cg16983588		cg16867657			cg04875128			cg00748589	cg00891995
cg10637688	cg08129093		cg07553761	cg13046608		cg20564892	cg04741284		cg17953764	cg19244029		cg22454769	cg06065608		cg06458239			cg22454769			cg01003961	cg01243823
cg24321297	cg10299941		cg08160331	cg19381811		cg17493885	cg06124883		cg19230755	cg17943323		cg23995914	cg00695391		cg10729426			cg06639320			cg01032675	cg01256539
cg25851313	cg01854776		cg17953764	cg21498490		cg18121224	cg18705155		cg10804656	cg25642955		cg06639320	cg18808777		cg04875128			cg07544187			cg01097384	cg01282174
cg01210663	cg01696784		cg15084543	cg25007447		cg02578944	cg05255811		cg23077820	cg01750375		cg24079702	cg26390598		cg22454769			cg24724428			cg01285926	cg01542019
cg01383955	cg18032705		cg19230755	cg06184926		cg05825244	cg24041118		cg03555227	cg19143990		cg07544187	cg00210249		cg23995914			cg25410668			cg01286685	cg01620164
cg05382956	cg09065629		cg22507154	cg18594054		cg11705975	cg01076459		cg21572722	cg10959651		cg17280346	cg05162523		cg06639320			cg14811105			cg01294808	cg01719405
cg08427067	cg02821342		cg10804656	cg10926487		cg07553761	cg12423733		cg18414021	cg24741066		cg23934731	cg06161600		cg24079702			cg19798832			cg01873886	cg01820962
cg19403029	cg22022797		cg24125828	cg05443390		cg08160331	cg03383434		cg16374999	cg25015038		cg16969368	cg18437808		cg17280346			cg27067781			cg01925738	cg02046143
cg16616467	cg19551589		cg23077820	cg13199127		cg05845376	cg15777760		cg16867657	cg12167564		cg24724428	cg19453093		cg24724428			cg14757228			cg02287710	cg02110858
cg25351606	cg14436231		cg03555227	cg17031787		cg17953764	cg10458446		cg10568066	cg08461576		cg07584066	cg03334072		cg07584066			cg03738025			cg02519751	cg02222791
cg02578944	cg05093315		cg21572722	cg01965552		cg15084543	cg13146484		cg12633154			cg12877723	cg16049283		cg16425038			cg09017434			cg02623400	cg02228185
cg05825244	cg10501210		cg18414021	cg13668306		cg19230755	cg16925459		cg09279736			cg00292135	cg00687714		cg01233722			cg13954457			cg02646491	cg02402091
cg11705975	cg00052684		cg15384383	cg09256862		cg02091185	cg05765011		cg13401893			cg16705627	cg17832704		cg23500537			cg23479922			cg02662828	cg03274391
cg07553761	cg03014882		cg16374999	cg23633937		cg10804656	cg06518618		cg13185413			cg06933824	cg09497409		cg16450309			cg13246235			cg02699218	cg03473532
cg08160331	cg02281970		cg16867657	cg08215774		cg24125828	cg25083481		cg06249604			cg20273670	cg03473532		cg07547549			cg15427886			cg03025830	cg03743982
cg05845376	cg12218406		cg18473521	cg17501754		cg23077820	cg02056794		cg03343571			cg20164601	cg15547825		cg13327545			cg01097384			cg03045635	cg03873281
cg17953764	cg00474840		cg04875128	cg07096110		cg03555227	cg00321555		cg10930308			cg12161971	cg10675614		cg11071401			cg05213896			cg03190219	cg04357717
cg02091185	cg24408776		cg23995914	cg22872549		cg21572722	cg13856643		cg06458239			cg23500537	cg26758396		cg23368787			cg14361627			cg03277049	cg04503319
cg22507154	cg26858540		cg07544187	cg14039368		cg16867657	cg05138949		cg10729426			cg07547549	cg14837598		cg00059225			cg18279094			cg03336167	cg04890576
cg10804656	cg21104449		cg17280346	cg21595092		cg18473521	cg17650028		cg04370442			cg04908625	cg00733683		cg00664406			cg10530883			cg03343571	cg05030953
cg24125828	cg24803059		cg23934731	cg13335886		cg10568066	cg01233897		cg14848772			cg11084334	cg24830730		cg05404236			cg25124276			cg03544320	cg05093315
cg23077820	cg17831440		cg02519751	cg06486409		cg12633154	cg14349144		cg05563515			cg08658787	cg06819923		cg04880546			cg18322569			cg03555227	cg05156137
cg03555227	cg15460899		cg16969368	cg17847044		cg09279736	cg12753366		cg24637044			cg01925738	cg17052170		cg07303143			cg06010588			cg03562414	cg05316627
cg21572722	cg24889466		cg24724428	cg24249925		cg13401893	cg14121234		cg01286685			cg15243034	cg21448423		cg12141030			cg03544320			cg03593550	cg05915866
cg18414021	cg10822665		cg07584066	cg18139641		cg07382347	cg22720392		cg12736877			cg23746497	cg23693245		cg17243289						cg03730428	cg06155229
cg25241559	cg07002602		cg19106932	cg19257274		cg13185413	cg03260530		cg23995914			cg04360793	cg12407057		cg25090514						cg03771840	cg06413398
cg15384383	cg21223681		cg11201894	cg01854776		cg06249604	cg12364994		cg07544187			cg20909645	cg19261426		cg03650119						cg03817667	cg06526721
cg16374999	cg04426802		cg27040468	cg01696784		cg15877520	cg02248763		cg17280346			cg14566959	cg01074797		cg23193759						cg03890691	cg07164639
cg16867657	cg15393490		cg04076766	cg22022797		cg03343571	cg15619820		cg23934731			cg25410668	cg03873281		cg23606718						cg04140663	cg07211259
cg18473521	cg22128645		cg03310939	cg15313956		cg10930308	cg26522708		cg16969368			cg16419235	cg11156891		cg10286969						cg04224064	cg07388493
cg10568066	cg01201215		cg04221461	cg01909856		cg06458239	cg17738521		cg24724428			cg05265884	cg07839457		cg12373771						cg04295144	cg07568841
cg12633154	cg10002915		cg01538731	cg09695261		cg10729426	cg09038962		cg07584066			cg08231710	cg08309069		cg03507326						cg04360793	cg07583137
cg09279736	cg12958020		cg24507266	cg01637537		cg04370442	cg16364066		cg19106932			cg06782035	cg00842595		cg07589899						cg04453050	cg07850154
cg13401893	cg26614073		cg22061831	cg03061518		cg14848772	cg23257934		cg14676825			cg08667128	cg00250645		cg08840441						cg04517524	cg08128734
cg07382347	cg26764761		cg27490391	cg13042642		cg05563515	cg00124095		cg09684233			cg22894896	cg02222791		cg19060970						cg04731544	cg08262002
cg13185413	cg02315732		cg06215107	cg06784545		cg24637044	cg01329690		cg24147428			cg17017591	cg17295878		cg12934382						cg04864807	cg08309069
cg06249604	cg13665684		cg13495205	cg12651173		cg01286685	cg27304204		cg10507482			cg03738025	cg23651872		cg02650266						cg04875128	cg08468401
cg15877520	cg01797371		cg13462622	cg26241650		cg12736877	cg18792131		cg01972418			cg09017434	cg10861731		cg03036557						cg05213896	cg08877357
cg03343571	cg16054275		cg18244483	cg07558761		cg04875128	cg00263248		cg25460753			cg13954457	cg19510626		cg12678562						cg05280698	cg08893087
cg10930308	cg16983588		cg04689582	cg11037420		cg22454769	cg07058988		cg07836815			cg23479922	cg03890680		cg23878564						cg05368740	cg08993878
cg06458239	cg00563932		cg04916091	cg02203067		cg23995914	cg14189441		cg18514820			cg05991454	cg13504434		cg26792755						cg05371578	cg09124496
cg10729426	cg15830864		cg06200092	cg06770731		cg06639320	cg21646392		cg23136139			cg17861230	cg06893273		cg24888989						cg05378938	cg09259081
cg04370442	cg01542719		cg24092282	cg26051750		cg24079702	cg25489732		cg01363714			cg11254700	cg01077178		cg00702638						cg05404236	cg09648727
cg14848772	cg01881062		cg26297344	cg09618385		cg07544187	cg25428846		cg04053108			cg13246235	cg11830800		cg25743481						cg05491001	cg09809672
cg05563515	cg08100069		cg07921384	cg15358431		cg17280346	cg05381729		cg04552451			cg04140663	cg09635866		cg20408776						cg05542681	cg10149533
cg24637044	cg10221746		cg25223771	cg08423054		cg23934731	cg18414381		cg07660236			cg06424065	cg12473849		cg21617353						cg05563515	cg10616795
cg01286685	cg21091547		cg15768226	cg11634930		cg02519751	cg22803642		cg04228935			cg25645064	cg13566436		cg03025830						cg05666820	cg10835286
cg12736877	cg25137787		cg24035682	cg21885022		cg16969368	cg03634928		cg27587125			cg09547119	cg16172923								cg05732750	cg11693709
cg04875128	cg01295034		cg25437411	cg02483661		cg24724428	cg00207921		cg13615592			cg24466241	cg16658412								cg05825244	cg11807280
cg22454769	cg17419731		cg02416424	cg10335736		cg27436995	cg14022090		cg23024136			cg05213896	cg11076306								cg05863502	cg11847992
cg23995914	cg02288964		cg13904574	cg18592384		cg07584066	cg08321382		cg23424933			cg18667659	cg20674490								cg05903444	cg11946459
cg06639320	cg12410310		cg02448597	cg24526899		cg19106932	cg18716635		cg05024939			cg25352836	cg24350475								cg05923226	cg12317815
cg24079702	cg18151030		cg25879102	cg00653312		cg22659049	cg00664697		cg25942450			cg05962092	cg27290215								cg05937737	cg12899747
cg24724428	cg25845463		cg02518216	cg25731553		cg16594139	cg24522654		cg05009601			cg05666820	cg16672562								cg05979020	cg12939283
cg07584066	cg00214171		cg03502791	cg02473847		cg26004771	cg12983285		cg07388347			cg07336350	cg05898618								cg05991454	cg13021857
cg19106932	cg16935597		cg14260169	cg25647300		cg10036013	cg21578195		cg15936446			cg06279276	cg22891070								cg06010588	cg13221458
cg22332722	cg09800633		cg19732154	cg12803754		cg03461110	cg04626878		cg16703882			cg15027907	cg11436113								cg06268694	cg13612317
cg03703839	cg06899237		cg11747349	cg02747950		cg23752752	cg17474524		cg26113809			cg15215348	cg22586221								cg06279276	cg13640414
cg14141912	cg21563471		cg25296103	cg10811945		cg22277636	cg00700239		cg17449954			cg15618978	cg25814293								cg06335867	cg14042143
cg02535674	cg00472373		cg00377344	cg08435240		cg12211856	cg25143652		cg01434649			cg17759274	cg01355392								cg06383163	cg14583999
cg23689428	cg11619216		cg19005335	cg04481596		cg15209808	cg11586448		cg04102163			cg24794228	cg25820960								cg06424065	cg14956327
cg23271099	cg07769588		cg13889415	cg04808027		cg16585333	cg26063719		cg27642784			cg03562414	cg26403171								cg06638795	cg15110296
cg22514764	cg10819350		cg21770622	cg08498647		cg14509403	cg24174145		cg01061391			cg10635122	cg13631444								cg06639320	cg15360181
cg25159927	cg03536711		cg05306745	cg06712013		cg21843594	cg10104674		cg00247571			cg06677021	cg13714026								cg07143083	cg15693572
cg14422085	cg24425727		cg02897989	cg14449958		cg14769786	cg05157433		cg07525420			cg07870307	cg05030953								cg07336350	cg15804973
cg25450266	cg03834411		cg04173396	cg02094283		cg09877744	cg19496554		cg12076463			cg09341793	cg12321669								cg07382347	cg16008966
cg14097773	cg27005906		cg00737840	cg16207263		cg17573292	cg04173864		cg24332577			cg10783469	cg04732840								cg07382454	cg16054275
cg21602614	cg04999352		cg18943957	cg06665333		cg04046669	cg15597855		cg17884327			cg06784991	cg22943590								cg07489048	cg16540789
cg09290866	cg22202689		cg11953383	cg17004104		cg17852224	cg10369242		cg24351901			cg21159778	cg01719405								cg07547549	cg16983588
cg10386298	cg12252865		cg16578537	cg12967723		cg21660452	cg14601357		cg26821137			cg02287710	cg05516295								cg07553761	cg17372101
cg17526036	cg12856392		cg13391116	cg26305174		cg00034559	cg27411547		cg10823473			cg00094518	cg01820962								cg07584066	cg17608381
cg25561875	cg20903900		cg14881618	cg09001939		cg15555527	cg07521193		cg25377206			cg25124276	cg02024925								cg07676859	cg18215449
cg25938735	cg01261194		cg00159243	cg23171103		cg01141459	cg24691330		cg00065935			cg04400972	cg24945462								cg07894352	cg18338984
cg21348357	cg18880986		cg02888518	cg08276062		cg26390041	cg06427867		cg10943458			cg26890189	cg04403850								cg08160331	cg18405719
cg09253179	cg19856273		cg12718793	cg24297509		cg05325182	cg00148223		cg09793172			cg27228433	cg17571266								cg08231710	cg18587063
cg04267772	cg00492979		cg17783244	cg07737707		cg11838224	cg00440032		cg24714497				cg14532755								cg08305436	cg18618815
cg06707236	cg20669641		cg20911718	cg18185980		cg19808205	cg02537838		cg23527621				cg06829788								cg08509172	cg18738190
cg17414101	cg15414930		cg23477460	cg04310063		cg05129325	cg14010720		cg03354992				cg08456051								cg08566455	cg18797590
cg26800771	cg02361903		cg07599144	cg16851584		cg00222472	cg06007201		cg04858155				cg10140454								cg08641579	cg18887458
cg03014241	cg12591622		cg22570970	cg00968561		cg16052975	cg23907053		cg04726439				cg01256539								cg08667128	cg18933331
cg04482825	cg23568737		cg08101407	cg02980055		cg19761304	cg03984009		cg08891110				cg09124496								cg09017434	cg19283806
cg03441945	cg14699112		cg06085683	cg02250353		cg21526172	cg26984961		cg18449120				cg01101873								cg09099868	cg19344626
cg09120395	cg13496660		cg17370195	cg10034481		cg14774086	cg07797805		cg21296230				cg06060874								cg09232937	cg19421125
cg00909806	cg01816748		cg20060685	cg06071246		cg25037461	cg15672749		cg15452970				cg19421125								cg09279736	cg19663246
cg03652525	cg15837235		cg07803375	cg06724078		cg11200222	cg11040181		cg23016129				cg04052934								cg09341793	cg19729744
cg17622952	cg08303253		cg15641024	cg22532079		cg15409097	cg21450228		cg02694427				cg21806242								cg09469566	cg19758448
cg09316140	cg09251362		cg01685883	cg12912663		cg24176731	cg04055835		cg26549701				cg04559909								cg09547119	cg19784428
cg17476910	cg09906647		cg27140058	cg24586870		cg20524889	cg20950033		cg18358723				cg17978548								cg09798888	cg20102280
cg18148349	cg05135288		cg09792204	cg16852756		cg10002185	cg22656048		cg06365535				cg21217540								cg09887059	cg20249566
cg05220968	cg10955995		cg23170771	cg26456404		cg11959399	cg22996742		cg04961582				cg23913963								cg09907509	cg20348746
cg21195235	cg23387863		cg05037725	cg05394010		cg10195901	cg26689934		cg17941572				cg17111166								cg10092878	cg20988565
cg26786045	cg25913761		cg16354091	cg07021906		cg16686158	cg03145930		cg24935332				cg02303505								cg10132208	cg21333674
cg04145539	cg05945401		cg06641285	cg14108380		cg10172584	cg04245402		cg09473315				cg04993130								cg10137837	cg21469505
cg09982773	cg03631065		cg18494399	cg02527190		cg12861170	cg05483571		cg12135344				cg01713950								cg10477621	cg22720431
cg08135406	cg23361764		cg03953500	cg05018671		cg03486485	cg09960641		cg25590826				cg07906193								cg10530883	cg22730004
cg09023624	cg02805025		cg11862731	cg06311422		cg14489801	cg01657761		cg00048759				cg01618988								cg10568066	cg22796704
cg23202177	cg00585551		cg12962778	cg14436231		cg19221545	cg04022097		cg26758986				cg03520471								cg10603275	cg22943590
cg17771031	cg11142617		cg06023345	cg01234420		cg26138978	cg25463742		cg25148589				cg13108304								cg10604476	cg23126342
cg10648139	cg21117978		cg20122518	cg23352942		cg05764839	cg02543636		cg19392831				cg15672022								cg10635122	cg23256579
cg22767348	cg12616941		cg05830220	cg02228185		cg07710883	cg17624891		cg26886462				cg03884592								cg10659886	cg23469878
cg21090075	cg12873919		cg17795695	cg05093315		cg19037007	cg09232021		cg11599864				cg06997767								cg10665321	cg23510764
cg19862242	cg02047661		cg15268136	cg27464065		cg04942251	cg08003353		cg04918696				cg00008629								cg10676327	cg23715749
cg22796958	cg13969327		cg23671221	cg06819357		cg12468255	cg10138338		cg15254238				cg01946401								cg10721834	cg23744638
cg05353884	cg14149172		cg04477010	cg01024247		cg11070193	cg12194594		cg21488066				cg02870946								cg10804656	cg24367957
cg11960708	cg20172258		cg18337963	cg25729545		cg19731612	cg04001668		cg07094915				cg07298547								cg10828284	cg24709951
cg10724867	cg09432376		cg03461110	cg03047059		cg03610228	cg13414654		cg14676592				cg10519437								cg10836392	cg25256723
cg01323148	cg24949191		cg23752752	cg14567374		cg23223933	cg26714129		cg17117277				cg12080306								cg10906284	cg25413977
cg18447645	cg00659931		cg22277636	cg25934198		cg06303238	cg00820740		cg19399220				cg24065451								cg10941566	cg25478114
cg13607218	cg05085844		cg12211856	cg09788003		cg21160842	cg16533767		cg14064148				cg03915012								cg11006267	cg25637655
cg21124375	cg27388680		cg15209808	cg08455719		cg14676825	cg09837037		cg10743390				cg17343374								cg11071401	cg25677261
cg23892836	cg15621458		cg16585333	cg20932721		cg02685896	cg22591875		cg24673101				cg01552919								cg11084334	cg26038582
cg05082527	cg21721825		cg14509403	cg25911123		cg04507915	cg11948367		cg02780919				cg12350474								cg11204212	cg26350754
cg06220761	cg14690065		cg21843594	cg17479060		cg19598567	cg12499316		cg06564388				cg12603632								cg11231949	cg26685941
cg08421587	cg27377632		cg14769786	cg10401733		cg09684233	cg13529513		cg16361302				cg20010135								cg11254700	cg27192248
cg00995520	cg18735015		cg09877744	cg13860928		cg22268510	cg10132917		cg00246386				cg20029201								cg11269599	cg27209729
cg11666770	cg11230112		cg17573292	cg03412497		cg16283208	cg06474179		cg07520506				cg26472684								cg11274314	cg27312979
cg12182937	cg17289597		cg10386298	cg06219624		cg09980176	cg21312554		cg16997203				cg13390332								cg11322797
cg13341668	cg26169081		cg00394180	cg03818576		cg23136139	cg21388745		cg05029822				cg18582010								cg11358945
cg03371962	cg10316899		cg21090075	cg07306737		cg12990614	cg10845380		cg16472050				cg17603988								cg11379081
cg26910511	cg15227610		cg20588859	cg14593033		cg17353412	cg16341690		cg25290307				cg08493959								cg11563680
cg00002033	cg02272278		cg13341668	cg04727521		cg03348461	cg00131261		cg14919554				cg27314669								cg11701471
cg11864574	cg25424279		cg12297590	cg12377368		cg26174326	cg00631327		cg12997720				cg09636313								cg11931596
cg03781727	cg05987787		cg05408649	cg07312601		cg09884635	cg07408552		cg05394800				cg22402467								cg11970349
cg00601836	cg22007809		cg08285446	cg13388731		cg20591728	cg10763594		cg01912040				cg27444437								cg12024906
cg12297590	cg14981432		cg19093689	cg07931844		cg03906434	cg08330247		cg16450309				cg15730857								cg12097222
cg05408649	cg21052766		cg13417862	cg26712821		cg14459158	cg12565636		cg16247183				cg01644611								cg12161228
cg08285446	cg22927302		cg00092518	cg08570034		cg12161228	cg15925478		cg23173688				cg07529654								cg12172057
cg19093689	cg22930275		cg13545297	cg07408456		cg07805777	cg21747070		cg16919569				cg03283486								cg12348202
cg12756504	cg09262197		cg22812770	cg09552402		cg06971092	cg00028336		cg25835226				cg09836921								cg12468774
cg11615607	cg10460946		cg03936449	cg07158339		cg08245317	cg17586885		cg17536595				cg05655457								cg12597389
cg20821442	cg00050496		cg03901660	cg18651026		cg05024939	cg00550797		cg26090107				cg13725599								cg12633154
cg00092518	cg02259047		cg01632288	cg15393702		cg24394631	cg19514854		cg12588917				cg11925263								cg12634306
cg02500231	cg26725552		cg11055493	cg05923914		cg16234978	cg09858811		cg10996596				cg08160085								cg12821804
cg10914558	cg03821443		cg22149516	cg18719170		cg22560214	cg11837471		cg23732845				cg09137533								cg12877723
cg13545297	cg25713214		cg24368383	cg24712501		cg15936446	cg15320474		cg07547549				cg14209784								cg12934382
cg25674613	cg19295451		cg19907915	cg13020518		cg05637536	cg03819243		cg13327545				cg02452732								cg12948621
cg19402939	cg23295826		cg04046669	cg14671809		cg10702770	cg02246916		cg11071401				cg12261786								cg13185413
cg19067025	cg09591867		cg00034559	cg19142035		cg16703882	cg02498174		cg20442599				cg16682903								cg13246235
cg07585069	cg22836359		cg01141459	cg23915282		cg26113809	cg25478037		cg02662828				cg10917602								cg13283952
cg03936449	cg18509719		cg26390041	cg04313338		cg01434649	cg16927416		cg17326555				cg20012601								cg13300273
cg12406391	cg04845871		cg05325182	cg09791504		cg04102163	cg01767862		cg13848598				cg04600297								cg13327545
cg12407140	cg23416081		cg25136495	cg15096140		cg08424184	cg07494259		cg11084334				cg03013070								cg13401893
cg03901660	cg18503829		cg16928066	cg16678426		cg27642784	cg18689240		cg23368787				cg17906168								cg13558371
cg10836110	cg03505817		cg11838224	cg13592947		cg00178864	cg15825304		cg14620572				cg03289906								cg13746854
cg11055493	cg18008467		cg14323293	cg07450030		cg12419052	cg18989491		cg02973171				cg06445343								cg13782301
cg12642431	cg04509266		cg19808205	cg16723805		cg17448336	cg01078772		cg17110586				cg07310671								cg13790603
cg26929925	cg20133901		cg00222472	cg01835021		cg06955484	cg22399111		cg15243034				cg11980800								cg13944175
cg03582285	cg12036877		cg16052975	cg07524000		cg08536841	cg07474477		cg07809484				cg14042143								cg13954457
cg07302677	cg21115558		cg14774086	cg26748477		cg24332577	cg16756589		cg10068417				cg19419291								cg13974632
cg07571337	cg06000878		cg25037461	cg27136719		cg12848808	cg22736872		cg11549953				cg01785514								cg13985784
cg21160842	cg27039312		cg13530938	cg02406092		cg17884327	cg26839961		cg06645033				cg05506600								cg14036830
cg04507915	cg26030804		cg14337655	cg14620908		cg08260245	cg07272677		cg07570470				cg08370546								cg14120049
cg20747380	cg07134632		cg10195901	cg27401724		cg16700364	cg03143395		cg22682811				cg17132148								cg14185918
cg03348461	cg08858245		cg10172584	cg01139586		cg03032497	cg23600438		cg16181396				cg13829419								cg14326196
cg26174326	cg12924899		cg12861170	cg08234504		cg24202131	cg05087623		cg04467618				cg25256723								cg14361627
cg09884635	cg01418162		cg03486485	cg18951135		cg00303378	cg10389371		cg05371578				cg13745832								cg14472366
cg13502125	cg13788685		cg19221545	cg05147578		cg11142389	cg09535027		cg13933080				cg14977938								cg14556683
cg20591728	cg10838410		cg05764839	cg01447660		cg06675538	cg16878549		cg06966811				cg11946459								cg14566959
cg03906434	cg05413061		cg07710883	cg04035728		cg17546247	cg07543967		cg15504461				cg17608381								cg14699728
cg14459158	cg11143486		cg19037007	cg16413675		cg00135497	cg00698688		cg04427498				cg23995459								cg14789818
cg12591491	cg02482497		cg00233028	cg03290418		cg00907288	cg23097961		cg17179314				cg16408865								cg15027907
cg23024136	cg09127448		cg03610228	cg24137511		cg01511232	cg12817352		cg24369989				cg18738190								cg15030849
cg05036656	cg20324262		cg14676825	cg01422249		cg08139247	cg22996783		cg18708986				cg19056004								cg15084543
cg07805777	cg20346503		cg02685896	cg03226203		cg15648389	cg13977779		cg10381888				cg04130408								cg15215348
cg15244049	cg07119076		cg19598567	cg23191370		cg10762626	cg24624090		cg14176930				cg15277914								cg15243034
cg05301866	cg16734734		cg09684233	cg06419236		cg02611848	cg07964219		cg06942701				cg06661266								cg15310492
cg07158747	cg25474864		cg10507482	cg09922085		cg18055623	cg22691986		cg12757011				cg03584351								cg15427886
cg06971092	cg11845387		cg07836815	cg03096954		cg17019053	cg00636508		cg10906284				cg06669752								cg15439862
cg08245317	cg22627427		cg18514820	cg22716368		cg02109484	cg20636559		cg06335143				cg13388731								cg15618978
cg00731185	cg24809269		cg20824989	cg12421966		cg20907051	cg02077688		cg15480367				cg04503319								cg15672768
cg24394631	cg00627846		cg03687345	cg12785993		cg14535980	cg02329386		cg22108374				cg06492796								cg15825321
cg15936446	cg17300275		cg22881914	cg05027258		cg19839825	cg04720283		cg03545227				cg24627299								cg15834072
cg05637536	cg17108388		cg03163459	cg08951638		cg00065935	cg11832870		cg12348202				cg24806066								cg16020747
cg16703882	cg04789225		cg10722799	cg05684145		cg10943458	cg04747539		cg09642740				cg09363342								cg16065021
cg26113809	cg15006869		cg09980176	cg15761799		cg01410359	cg21492882		cg17928920				cg16015593								cg16269733
cg17449954	cg26766064		cg23136139	cg16444909		cg09793172	cg11681462		cg08482682				cg01542019								cg16419235
cg01434649	cg05072547		cg00875805	cg16270079		cg20629183	cg16030972		cg18740893				cg05586607								cg16440561
cg04102163	cg08290628		cg05498007	cg24374161		cg09767822	cg01984798		cg15841063				cg26739149								cg16705627
cg08424184	cg05501958		cg11931731	cg15787985		cg03354992	cg20647257		cg03389653				cg23762517								cg16731240
cg01061391	cg05803596		cg12171183	cg23028755		cg04858155	cg04309194		cg05080154				cg25607920								cg16768018
cg08580014	cg04511104		cg01363714	cg25976170		cg10269548	cg02786019		cg08290850				cg26038582								cg16867657
cg00247571	cg04907802		cg07515196	cg20243900		cg13484553	cg04940329		cg00827989				cg16932827								cg16919569
cg07525420	cg05459190		cg04053108	cg19828748		cg20491914	cg10649130		cg04796181				cg01054110								cg16969368
cg12076463	cg25628433		cg04552451	cg02203711		cg12377139	cg19350115		cg25149396				cg24134897								cg17017591
cg24332577	cg08003402		cg00020474	cg06706159		cg04778012	cg15419378		cg24769879				cg11848931								cg17110586
cg12848808	cg13462082		cg23709902	cg12916580		cg26770907	cg08016336		cg15402210				cg24578857								cg17280346
cg25681339	cg06419268		cg20090283	cg05334053		cg15979173	cg27366888		cg10732215				cg14255824								cg17326555
cg17884327	cg01834856		cg05072100	cg05603252		cg21296230	cg02079584		cg04751276				cg16340422								cg17370163
cg08260245	cg13617811		cg10506882	cg08584947		cg15541630	cg01753209		cg22531668				cg19093370								cg17471939
cg16700364	cg19132462		cg02745912	cg10328047		cg17098147	cg03039843		cg04607372				cg07388493								cg17478979
cg09056876	cg06297863		cg16113681	cg26307105		cg20611680	cg16503628		cg18898125				cg13379325								cg17555373
cg00028211	cg24151087		cg07633506	cg13494348		cg15452970	cg06334737		cg19480198				cg04193015								cg17759274
cg02256049	cg18700940		cg11735846	cg03884543		cg23016129	cg01410801		cg22900415				cg27333886								cg17804348
cg11354105	cg12476754		cg09938227	cg19747992		cg00529958	cg15895782		cg14131273				cg11791577								cg17840719
cg10376286	cg19961800		cg04011247	cg25533247		cg00593462	cg19169932		cg25657713				cg05817709								cg17861230
cg09597070	cg14191466		cg14119581	cg03052182		cg01746241	cg24590395		cg04974062				cg22816294								cg17885226
cg13753527	cg15059548		cg10092265	cg27438128		cg07496545	cg26390598		cg22162281				cg23126342								cg17953764
cg10521153	cg14205864		cg17236709	cg20669012		cg10246081	cg12500956		cg19049194				cg04028695								cg18115040
cg02595280	cg01936287		cg27290624	cg01102854		cg26492368	cg08831401		cg20461912				cg13001142								cg18235937
cg16918905	cg06825878		cg03609666	cg14776578		cg17780246	cg23175023		cg17062829				cg10616795								cg18273840
cg24887265	cg08782899		cg13645732	cg02600258		cg19821713	cg02204442		cg17486101				cg27209729								cg18279094
cg24595606	cg08623810		cg05982271	cg27362010		cg10848373	cg04551925		cg05208605				cg10978034								cg18301583
cg19229182	cg20826151		cg22363327	cg12247101		cg23115387	cg24776343		cg07936950				cg22580512								cg18329187
cg00236919	cg16518861		cg26009486	cg22038359		cg15708405	cg07135629		cg19063061				cg17508639								cg18358869
cg17071446	cg24536146		cg19127138	cg05694021		cg06532379	cg18041960		cg26055950				cg20988565								cg18395636
cg03058660	cg26709300		cg03614916	cg10043090		cg12961733	cg11798182		cg23605843				cg01791648								cg18473521
cg25288897	cg05298696		cg06751366	cg10257332		cg00270625	cg18681014		cg06925855				cg05242915								cg18651870
cg00182639	cg10125465		cg05798318	cg09748749		cg04707519	cg16062483		cg11749828				cg06817772								cg18932726
cg15254559	cg24161106		cg13187009	cg18808904		cg09487449	cg16278496		cg20014398				cg14044707								cg18952796
cg09550809	cg23256343		cg15634877	cg21855021		cg15794873	cg16432350		cg22557662				cg25793051								cg19078576
cg27650906	cg14198860		cg01438365	cg03669698		cg24035245	cg09347959		cg22620090				cg08179817								cg19106932
cg06974592	cg15002761		cg05890620	cg24489344		cg01321673	cg15175581		cg01003961				cg17731209								cg19230755
cg23951961	cg02345417		cg02983163	cg20219172		cg13826452	cg22871253		cg02681442				cg25838150								cg19318393
cg24944820	cg02939078		cg10173774	cg27181375		cg01428589	cg17454592		cg15205547				cg12526693								cg19802138
cg05544807	cg11931953		cg09147985	cg08664849		cg02987928	cg27055365		cg17743250				cg24803614								cg19904058
cg12455309	cg24746666		cg12764221	cg23191576		cg20219381	cg13707760		cg13368923				cg11751101								cg19908812
cg06751446	cg00925722		cg01422881	cg03810376		cg14456683	cg19635897		cg15511801				cg19838043								cg19927816
cg26060489	cg09268961		cg06232807	cg11541601		cg24136205	cg06801385		cg11827910				cg27312312								cg19935040
cg09473282	cg11587635		cg06281297	cg24441922		cg04961582	cg22455527		cg22256027				cg17436656								cg20019985
cg16549027	cg00232832		cg14068328	cg08686462		cg17941572	cg11578532		cg14419975				cg15626285								cg20192747
cg22210145	cg02271119		cg19942495	cg18143317		cg24935332	cg19599407		cg21122225				cg26553501								cg20219381
cg20698924	cg15534461		cg07329360	cg24802745		cg09473315	cg05115375		cg21931419				cg12317815								cg20273670
cg06655810	cg18401785		cg26702958	cg24589834		cg12135344	cg11774346		cg15074033				cg17326451								cg20329210
cg15235798	cg22906709		cg02781618	cg11378575		cg00048759	cg15572436		cg26921969				cg22720431								cg20591472
cg07191594	cg11797364		cg09127044	cg01008256		cg26758986	cg20699701		cg13570972				cg09259081								cg20665157
cg10846615	cg23880533		cg15126179	cg00780520		cg14156751	cg18666379		cg20661138				cg20102280								cg20699586
cg26139559	cg09517010		cg11753158	cg06786804		cg12877723	cg21487099		cg03236802				cg20608990								cg20779964
cg18862481	cg15247169		cg12548634	cg01214847		cg16705627	cg04635504		cg07416237				cg12363903								cg20906291
cg09917805	cg25017994		cg12990614	cg14378348		cg05863502	cg09486764		cg00034076				cg12351310								cg20909645
cg04886846	cg19510206		cg24766821	cg22646393		cg09233392	cg08494843		cg00792513				cg19729744								cg21073930
cg25233139	cg04864152		cg02161761	cg13694680		cg06933824	cg13905899		cg03506028				cg10835286								cg21159778
cg01076874	cg07733567		cg24715245	cg00041270		cg20273670	cg13749927		cg06452665				cg04098052								cg21183256
cg10588622	cg16175418		cg01204927	cg04449953		cg03793270	cg14118839		cg26703456				cg12899747								cg21184711
cg11168433	cg06777002		cg23181580	cg04813787		cg04224064	cg06216883		cg10721149				cg17136255								cg21213853
cg03284879	cg11393407		cg16989117	cg25247520		cg14410016	cg21816685		cg22353329				cg19908207								cg21355828
cg14016344	cg24631609		cg07660236	cg03114584		cg06708634	cg05152300		cg03323696				cg19824710								cg21402921
cg03605610	cg03072616		cg27262236	cg23274660		cg20164601	cg07163480		cg07060551				cg00277397								cg21572722
cg02218496	cg27594157		cg01973394	cg00280895		cg13912224	cg19313311		cg07489048				cg13185177								cg21816330
cg20095656	cg10225755		cg02014853	cg13067816		cg16020346	cg07041428		cg03200166				cg17593342								cg21887193
cg01161204	cg02384338		cg04228935	cg15075709		cg22718636	cg27652893		cg03614193				cg26122129								cg21899500
cg11611856	cg12252412		cg07875786	cg25608949		cg08957484	cg10838157		cg15562220				cg04671742								cg21911021
cg10668926	cg06460888		cg25536739	cg10416668		cg17485681	cg09640300		cg04101060				cg08428188								cg21915313
cg12694224	cg20211604		cg04643145	cg12009872		cg09854734	cg11736020		cg18343474				cg20188739								cg21929183
cg03032497	cg05853788		cg08180070	cg03490148		cg26345105	cg08834128		cg00439658				cg18877361								cg22078805
cg24411961	cg01505148		cg26290543	cg05207943		cg07785717	cg14952449		cg25047092				cg01528542								cg22169990
cg24202131	cg15456742		cg18549036	cg00029282		cg18084609	cg03464366		cg18582824				cg05531482								cg22454769
cg01688688	cg20149840		cg05363616	cg13026754		cg22832557	cg06072717		cg04415176				cg17435683								cg22534145
cg23538901	cg11602148		cg10209886	cg02577580		cg01579024	cg14104327		cg12285988				cg06240854								cg22620221
cg15135047	cg02934884		cg18366919	cg19591003		cg08358803	cg13466409		cg24725576				cg16676037								cg22736354
cg16180796	cg14476630		cg26081841	cg01279413		cg12696328	cg15901963		cg26206396				cg24986868								cg22851420
cg09214243	cg20100745		cg13773570	cg10191005		cg01236063	cg02895582		cg04169021				cg11025604								cg22994198
cg15929797	cg01854676		cg23652859	cg06372654		cg03111404	cg11598720		cg12451153				cg25809905								cg23331484
cg26721877	cg20272287		cg06419750	cg00691974		cg14988680	cg08942191		cg03332469				cg15693572								cg23476877
cg03697308	cg05551825		cg24693053	cg15543489		cg10336131	cg06430753		cg20667364				cg25031476								cg23479922
cg11883836	cg16357930		cg02461363	cg22793142		cg13558754	cg22045253		cg07850604				cg27430293								cg23495279
cg00303378	cg02380840		cg04069951	cg23744638		cg19796532	cg03906014		cg12034383				cg20467412								cg23500537
cg03816707	cg16635128		cg26094554	cg06416491		cg03599078	cg04988794		cg02067712				cg27312979								cg23606718
cg18074184	cg11481582		cg21595709	cg26482939		cg17105755	cg04981010		cg16822939				cg01606885								cg23621097
cg22349396	cg01702055		cg14941291	cg11431261		cg16126286	cg13305823		cg12679760				cg20922821								cg23668184
cg24070990	cg16075139		cg23967544	cg17786776		cg18417954	cg12376422		cg06973615				cg21481937								cg23746497
cg08139247	cg21187669		cg05214685	cg03240059		cg18988498	cg01262913		cg19590532				cg18345924								cg23766254
cg10274022	cg01582937		cg23266594	cg08877960		cg07517893	cg05958922		cg20927242				cg19629631								cg23934731
cg03146625	cg09244312		cg24862514	cg12426313		cg21992250	cg14541582		cg03780132				cg00308665								cg23995914
cg15648389	cg20847746		cg23514936	cg08770647		cg07094915	cg02610723		cg16202734				cg18042586								cg23998119
cg04792330	cg25531341		cg27664496	cg27034466		cg12852499	cg26090406		cg01627823				cg05925497								cg24079702
cg13803688	cg03626024		cg15916646	cg18363008		cg27009703	cg22335223		cg04431629				cg14480266								cg24125828
cg15047774	cg25934198		cg04193160	cg19816290		cg01912040	cg09130658		cg23514765				cg14829814								cg24366557
cg00878163	cg04935521		cg08555653	cg09303645		cg16450309	cg12720965		cg11456756				cg07368857								cg24466241
cg14513071	cg23499929		cg13895343	cg13425938		cg21519787	cg11161961		cg26131286				cg23851558								cg24667575
cg05923226	cg05058748		cg14958635	cg20168514		cg25940946	cg22109530		cg09907170				cg14731462								cg24707573
cg27340506	cg06516820		cg03989260	cg04788390		cg07683388	cg23693487		cg16195332				cg25998745								cg24713204
cg14020846	cg00351472		cg08900043	cg26581729		cg14530382	cg05216542		cg13407335				cg20773033								cg24724428
cg27317647	cg05583014		cg21063716	cg07676329		cg18691800	cg07381930		cg04684267				cg07251788								cg24794228
cg09317884	cg27160968		cg22642485	cg02412346		cg16247183	cg03999941		cg27541691				cg21004565								cg24840300
cg21493505	cg21643547		cg05000748	cg24174608		cg23173688	cg20898283		cg15108590				cg06911110								cg25124276
cg00126638	cg26912314		cg27587125	cg14039301		cg10742917	cg14313748		cg07284558				cg24535475								cg25352836
cg24903144	cg08455719		cg13615592	cg25440497		cg07345999	cg23365135		cg04522575				cg03359540								cg25410668
cg00346985	cg14529268		cg19513071	cg01820374		cg14823851	cg15149098		cg14270434				cg09857324								cg25537993
cg00567703	cg18357736		cg22445940	cg12147105		cg27088072	cg18145937		cg07129924				cg04514392								cg25645064
cg12634306	cg22129809		cg04782470	cg14667235		cg16919569	cg22803410		cg20959460				cg22017733								cg25744767
cg15691862	cg27112062		cg09816471	cg04200607		cg01285926	cg06465851		cg00858840				cg03958308								cg26078977
cg20907051	cg05638471		cg14395444	cg04710528		cg04255230	cg05518050		cg21829923				cg11730703								cg26115633
cg26069353	cg02261780		cg20747380	cg10052840		cg05624930	cg24376802		cg08774009				cg11145399								cg26133769
cg13924715	cg16677112		cg07783843	cg12105190		cg22158992	cg03946955		cg09595479				cg13978175								cg26290632
cg13426079	cg01619562		cg18516557	cg19670290		cg24927800	cg13133835		cg02767242				cg03274391								cg26296488
cg11766468	cg10627703		cg01354088	cg09122223		cg17536595	cg10959711		cg14442890				cg23480021								cg26422458
cg23421128	cg24804768		cg16021896	cg14321284		cg26090107	cg00343092		cg22490861				cg13578465								cg26716902
cg17119907	cg01919011		cg21006256	cg09064482		cg08889009	cg15745817		cg25800500				cg15037004								cg26734888
cg17132902	cg14399183		cg26745764	cg00253564		cg07937925	cg13497926		cg12702981				cg16411857								cg26872137
cg01544903	cg17787876		cg12161228	cg04267101		cg17855264	cg09729182		cg19306063				cg16624521								cg26890189
cg04892182	cg26203572		cg25032595	cg02203635		cg16626067	cg14585967		cg09074113				cg05324516								cg27152890
cg13912224	cg02753187		cg06495961	cg02268013		cg01331772	cg23693245		cg22234712				cg12662084								cg27250236
cg14244013	cg26180469		cg18301583	cg20084652		cg07547549	cg03873281		cg25916993				cg06853416								cg27436995
cg12065138	cg08063051		cg07152755	cg25980484		cg13327545	cg07583137		cg11326429				cg13619054								cg27549720
cg19866866	cg10824259		cg08979319	cg01652514		cg11071401	cg19344626		cg12236088				cg05304393
cg16020346	cg24974704		cg12070159	cg18335326		cg20442599	cg19784428		cg09899868				cg14217861
cg18471993	cg10061532		cg26151467	cg14398464		cg02662828	cg19518666		cg22052672				cg11291003
cg00010954	cg17479060		cg12591491	cg01003211		cg17326555	cg22221831		cg18780257				cg15845821
cg17508941	cg26472036		cg23024136	cg12882189		cg04908625	cg18876270		cg07873590				cg24709951
cg03771840	cg02914063		cg23424933	cg15470658		cg13848598	cg21325715		cg18329931				cg06532574
cg20702913	cg05897028		cg05036656	cg23836737		cg11084334	cg03404339		cg09991306				cg02838877
cg01233722	cg14468055		cg15244049	cg24168221		cg23368787	cg19217735		cg17076592				cg06879746
cg08957484	cg20224218		cg05301866	cg16765088		cg14620572	cg02639359		cg13935689				cg05223392
cg17485681	cg09444226		cg07158747	cg25564800		cg08658787	cg05859264		cg12018403				cg00740914
cg09854734	cg13023621		cg06971092	cg15102821		cg20192747	cg16127514		cg09554509				cg23900422
cg23279522	cg10401733		cg05024939	cg16554981		cg05979020	cg00244776		cg21495653				cg02513379
cg12528056	cg18039797		cg00731185	cg23715749		cg23449696	cg21268422		cg15593298				cg05405914
cg22832557	cg13860928		cg25942450	cg18335931		cg02973171	cg23749482		cg08204702				cg00417323
cg12060499	cg21139587		cg05009601	cg26894354		cg17110586	cg20063095		cg02597299				cg05270224
cg08358803	cg19507725		cg07388347	cg06131936		cg19623624	cg23755884		cg00516222				cg05302489
cg06226630	cg26573923		cg24394631	cg10944063		cg09099868	cg15846556		cg14585700				cg12166476
cg01763575	cg19489509		cg16234978	cg20012537		cg19904058	cg20896936		cg03602730				cg05315334
cg07292773	cg00468670		cg27209578	cg05210615		cg09533178	cg27655168		cg11382529				cg24112628
cg07613752	cg19126169		cg15936446	cg11612647		cg20945085	cg02390801		cg07285764				cg15711508
cg22169053	cg06554744		cg05637536	cg16640358		cg23746497	cg27218154		cg02858402				cg15704699
cg09652652	cg13844779		cg10702770	cg01875106		cg04360793	cg02737554		cg19572766				cg17551891
cg06626599	cg26979537		cg16703882	cg00251125		cg02741882	cg19683821		cg11258089				cg07127410
cg21475150	cg08530000		cg26113809	cg27166177		cg11563680	cg25881535		cg20616414				cg09696560
cg07094915	cg08582840		cg17449954	cg07368443		cg02707176	cg20420868		cg24628676				cg02780269
cg14676592	cg12275370		cg04102163	cg23621013		cg20909645	cg25116503		cg24681408				cg21186955
cg15496956	cg22191606		cg27642784	cg04519622		cg07809484	cg16627836		cg01730970				cg24217948
cg17117277	cg04345118		cg12419052	cg27640528		cg10068417	cg17565967		cg20755170				cg09510752
cg17592231	cg27190398		cg17448336	cg19663246		cg11549953	cg17657898		cg22706610				cg16431787
cg06207120	cg15013801		cg06955484	cg23531488		cg05690644	cg20726282		cg23588462				cg25478114
cg19399220	cg16676292		cg01061391	cg03508063		cg24263062	cg09832443		cg24881205				cg11847992
cg14064148	cg07713493		cg07525420	cg21120249		cg06645033	cg06350432		cg02732252				cg05915866
cg10743390	cg01046070		cg12076463	cg26530942		cg07570470	cg06787622		cg24723140				cg01127300
cg24673101	cg04951819		cg25681339	cg01472113		cg25980637	cg08474826		cg02331561				cg24123198
cg14132888	cg26951705		cg10376286	cg05969591		cg22682811	cg04844534		cg11871960				cg27598107
cg24446586	cg01435643		cg10521153	cg23078123		cg10941566	cg06429466		cg17928883				cg13278478
cg02780919	cg03433986		cg16918905	cg00876127		cg13300273	cg06128123		cg03885399				cg17569842
cg06564388	cg21132536		cg26422151	cg06540876		cg03890691	cg10626305		cg18537730				cg02645135
cg24205914	cg06937882		cg00855990	cg01239651		cg07333191	cg08844698		cg19239040				cg04605287
cg02263813	cg12530994		cg02573472	cg05373251		cg16181396	cg17976205		cg02440744				cg26099045
cg20692569	cg27641628		cg10848272	cg04521765		cg04467618	cg06374811		cg21488279				cg15736994
cg12598235	cg03059921		cg18839504	cg23737263		cg05371578	cg24401262		cg11842415				cg00549412
cg16361302	cg12377368		cg21700511	cg21874213		cg13933080	cg12798338		cg03131171				cg08558886
cg23676151	cg20093339		cg19229182	cg25144135		cg06966811	cg26385097		cg24698655				cg07941108
cg06455149	cg04407490		cg04034583	cg26725076		cg15504461	cg11179816		cg16665444				cg15804973
cg08750504	cg22304662		cg19247124	cg13823169		cg18708986	cg21650866		cg06493994				cg08993878
cg16472050	cg12753366		cg01329687	cg14836018		cg19800670	cg01152624		cg19802138				cg08090640
cg22705959	cg14121234		cg26522319	cg14517133		cg10381888	cg25004840		cg12878812				cg08570034
cg06809252	cg22720392		cg18950481	cg26140749		cg14176930	cg04625338		cg06448705				cg08877357
cg14919554	cg12364994		cg23780110	cg16604658		cg06942701	cg26175448		cg13649056				cg10149533
cg05394800	cg12965095		cg08715231	cg22016779		cg12757011	cg00208218		cg02646491				cg01598596
cg18867200	cg05664352		cg20189674	cg05339415		cg14566959	cg19752861		cg12821804				cg05156137
cg06637517	cg19463193		cg17071446	cg16169675		cg00059225	cg15229454		cg27392792				cg07158339
cg20897936	cg17738521		cg03058660	cg08468401		cg17885226	cg16408593		cg22995692				cg15393702
cg03729251	cg09038962		cg25288897	cg09809672		cg16419235	cg09177080		cg02745847				cg11573518
cg04924185	cg14496282		cg00182639	cg13221458		cg01635555	cg06475541		cg18077971				cg14129473
cg06144905	cg04055835		cg15254559	cg15110296		cg13654525	cg26353598		cg13917662				cg03103661
cg22797031	cg10861731		cg24944820	cg26914205		cg14759565	cg02578087		cg18557556				cg14583999
cg24683222	cg23995459		cg06751446	cg16321524		cg01178624	cg17501210		cg19352038				cg04064963
cg13740135	cg18738190		cg26060489	cg13612317		cg09423312	cg03756778		cg13738144				cg17131553
cg14266527	cg06661266		cg10434261	cg00237876		cg12050358	cg08930904		cg15133719				cg13100137
cg03330490	cg11848931		cg01883408	cg14646983		cg07999732	cg10987840		cg08516817				cg02170478
cg06769296	cg24578857		cg06655810	cg25296222		cg23766996	cg14539422		cg15611336				cg09168222
cg18183163	cg16340422		cg25285090	cg08076102		cg04837616	cg01207684		cg20974724				cg18618815
cg01810111	cg19093370		cg22763680	cg20590797		cg24202817	cg06353069		cg09984392				cg12017631
cg12060422	cg12317815		cg10511988	cg05616589		cg26097051	cg27601906		cg13586599				cg18405719
cg10071882	cg16399632		cg17920479	cg05031011		cg04142864	cg24802745		cg21725716				cg03735592
cg16739441	cg26479374		cg05875410	cg19670431		cg27200895	cg25792473		cg06374325				cg20518446
cg27642470	cg23749482		cg07191594	cg03579392		cg08659204	cg13863153		cg06142537				cg02188818
cg07167423	cg04689178		cg27061971	cg14051236		cg03174768	cg03272326		cg19284211				cg13385220
cg24685006	cg22714290		cg10846615	cg10964627		cg27438980	cg17163404		cg26149275				cg23112821
cg00851389	cg10378521		cg18862481	cg17755082		cg03361973	cg08248579		cg01460436				cg12079303
cg19440264	cg24562669		cg04886846	cg13046853		cg20017590	cg22793142		cg04168670				cg22133973
cg23681745	cg13917002		cg11168433	cg03164928		cg06641342	cg08468401		cg16003832				cg07091481
cg12588917	cg14276286		cg02218496	cg10703692		cg18527971	cg01397325		cg25649641				cg08189186
cg01331772	cg14879645		cg12694224	cg21226735		cg04145765	cg21449597		cg11229185				cg16745596
cg13462219	cg21193744		cg24411961	cg25482874		cg04664309	cg04742719		cg14822490				cg08959645
cg12976582	cg15540623		cg24202131	cg01931792		cg12344107	cg07700233		cg16529477				cg13021857
cg10996596	cg17411016		cg01688688	cg10367412		cg14252059	cg14982276		cg01295203				cg06526721
cg23732845	cg03654727		cg23538901	cg00278359		cg22336669	cg25946605		cg26194477				cg05194346
cg07547549	cg04010915		cg15929797	cg05952498		cg13829104	cg02962521		cg22389375				cg08047086
cg13327545	cg08890627		cg26721877	cg04264002		cg21535606	cg24462247		cg11201710				cg20018782
cg20442599	cg15745944		cg03697308	cg20547131		cg18067859	cg02270420		cg18026631				cg20468415
cg04908625	cg02923485		cg11883836	cg03433942		cg06124876	cg06552969		cg21743907				cg18587063
cg13848598	cg02694576		cg00303378	cg03148457		cg16651126	cg07280936		cg03308652				cg19283806
cg11084334	cg10806586		cg18074184	cg12300018		cg00196407	cg19403610		cg14425564				cg19758448
cg23368787	cg18006637		cg11142389	cg13097800		cg13124801	cg26361041		cg16345647				cg02046143
cg05979020	cg23271915		cg17546247	cg13993218		cg04959572	cg13788625		cg22403811				cg11693709
cg19623624	cg12897164		cg00135497	cg25336198		cg05329578	cg12502929		cg00178249				cg02110858
cg09099868	cg07153868		cg00907288	cg04063166		cg17391620	cg05461734		cg20010506				cg11807280
cg19904058	cg10863207		cg12969193	cg02868468		cg06241901	cg27243623		cg02746869				cg02991727
cg09533178	cg11401820		cg15539420	cg24682723		cg10404717	cg02430183		cg09451457				cg07203024
cg20945085	cg26446832		cg11511795	cg03545404		cg19402991	cg08136806		cg27029821				cg16355231
cg02707176	cg15050865		cg10366797	cg16374193		cg01382860	cg18086520		cg13477806				cg13059495
cg07809484	cg22341848		cg08139247	cg00214970		cg22653915	cg12651286		cg00592781				cg14389669
cg10068417	cg26456304		cg10274022	cg16293569		cg02430039	cg17345450		cg04864807				cg15304674
cg11549953	cg08201604		cg15648389	cg26049379		cg26738568	cg07178278		cg16078649				cg10628205
cg05690644	cg02336364		cg04792330	cg06723829		cg11475788	cg16773162		cg03553786				cg21787323
cg24263062	cg26109145		cg13803688	cg23260554		cg18527583	cg07223240		cg23620822				cg18427465
cg06645033	cg01311222		cg15047774	cg13921420		cg04118306	cg08836954		cg08231710				cg08190844
cg07570470	cg04163638		cg23521973	cg21674813		cg11613741	cg04600092		cg26222311				cg00448560
cg25980637	cg22579075		cg21589115	cg24659758		cg00791253	cg02965411		cg27504195				cg19514721
cg22682811	cg05201300		cg27024876	cg25135457		cg05264101	cg08462030		cg04743654				cg05691543
cg10941566	cg10268345		cg05923226	cg04394967		cg12481170	cg23535449		cg27028760				cg13055199
cg13300273	cg22260869		cg27340506	cg15138339		cg23739457	cg00560689		cg04880546				cg19529621
cg03890691	cg27549186		cg14020846	cg19618279		cg09477407	cg02004044		cg07303143				cg05237436
cg07333191	cg13531667		cg27317647	cg16862893		cg21392700	cg12097550		cg12141030				cg05561193
cg15504461	cg14539422		cg21493505	cg18497587		cg15146515	cg22209723		cg23193759				cg08469939
cg04427498	cg24607755		cg22809047	cg16247269		cg04265797	cg14519032		cg07922606				cg04307107
cg17179314	cg06639923		cg00965748	cg18911129		cg15002294			cg06230736				cg26975524
cg24369989	cg01284289		cg04374006	cg12660813		cg01218896			cg19586576				cg24927974
cg18029321	cg15978565		cg10137837	cg02094827		cg06697536			cg00743094				cg02512168
cg18708986	cg20392842		cg15747595	cg13656701		cg02969141			cg18459489				cg22891191
cg19800670	cg25114611		cg24903144	cg19445097		cg19978242			cg00907283				cg19500607
cg10381888	cg05343811		cg00346985	cg22112832		cg07560510			cg05530568				cg13544075
cg14176930	cg20737909		cg10762626	cg01678833		cg11265958			cg09748975				cg03039990
cg06942701	cg02789485		cg15691862	cg20768399		cg16243243			cg01762581				cg18186343
cg12757011	cg06976598		cg01850269	cg04927725		cg02688118			cg00327072				cg18077307
cg14566959	cg08795640		cg09969277	cg24954207		cg05900955			cg07923390				cg18448426
cg25410668	cg24714606		cg06571387	cg00934987		cg18390528			cg17024828				cg17471102
cg16419235	cg26626251		cg03941587	cg01015175		cg10572274			cg18235734				cg22209918
cg03545227	cg08986840		cg15867079	cg12681796		cg13875003			cg23473955				cg06356696
cg02699218	cg13650740		cg02611848	cg07329968		cg24869272			cg24676071				cg13291394
cg11985480	cg10549986		cg05380019	cg04089332		cg05314394			cg12523932				cg14442492
cg01394847	cg14276379		cg20973210	cg17283083		cg22594201			cg26089877				cg22796704
cg01178624	cg15648345		cg02162404	cg06599169		cg10171357			cg13466456				cg24569831
cg24361265	cg26750548		cg10026317	cg02646433		cg00505001			cg05708550				cg10323433
cg03483626	cg02829654		cg17019053	cg06850660		cg04573550			cg17299437				cg27057509
cg08683249	cg07241084		cg02109484	cg14990643		cg03751967			cg03066050				cg08128734
cg00944421	cg25417335		cg25950278	cg13856405		cg23058319			cg05740045				cg20979921
cg26241462	cg01443071		cg11503274	cg16636468		cg25968569			cg00828762				cg13790576
cg00022997	cg16745930		cg16359657	cg10276948		cg07698121			cg06899970				cg23469878
cg05308656	cg16047471		cg00037457	cg17253407		cg09239106			cg08376141				cg04890576
cg02558625	cg20979737		cg05771369	cg17751153		cg00106345			cg02548364				cg13039251
cg27531571	cg26701785		cg20907051	cg17327029		cg17139085			cg14185918				cg07583137
cg03760483	cg02219601		cg26069353	cg18845960		cg03813151			cg23606718				cg20249566
cg21237687	cg25161429		cg02264229	cg19887462		cg17001566			cg22894896				cg19344626
cg23259375	cg08918658		cg13426079	cg25386426		cg05602356			cg22736354				cg19784428
cg26600753	cg22785852		cg14535980	cg08865625		cg07414525			cg15341124				cg19518666
cg02961707	cg08515811		cg24122498	cg15153700		cg16448636			cg23091758				cg22221831
cg22855933	cg15410528		cg24170248	cg10838844		cg01811815			cg26695123				cg13026773
cg10213875	cg21288507		cg12991050	cg05465955		cg17068631			cg02383785				cg20094837
cg05977781	cg09269891		cg19320476	cg22487912		cg17502312			cg17471939				cg05823563
cg16353615	cg26144734		cg06647751	cg06406619		cg18316621			cg16312002				cg12935359
cg16524733	cg10776533		cg10823473	cg07364240		cg20434856			cg27523527				cg17176676
cg18225577	cg13972491		cg25377206	cg04863197		cg23526676			cg20994660				cg03126058
cg07355189	cg02134022		cg27553955	cg06641366		cg05877788			cg17627629				cg16686396
cg24676346	cg00071012		cg25802093	cg18406708		cg15279364			cg14971320				cg05316627
cg26120813	cg15021292		cg27480727	cg03576425		cg11552025			cg00491255				cg12873476
cg25771195	cg13387113		cg08263071	cg26109393		cg15376064			cg06022942				cg16047471
cg05928053	cg05357131		cg24690071	cg02114954		cg13238479			cg24330456				cg20979737
cg04751276	cg05467890		cg11564711	cg14215515		cg19268976			cg13954457				cg26701785
cg08424749	cg21527078		cg16823083	cg01896085		cg20652899			cg05991454				cg21917976
cg04223553	cg26109154		cg09469566	cg10277912		cg12831086			cg17861230				cg09748749
cg23361092	cg15491094		cg02994956	cg03880506		cg18743730			cg27320127				cg25677261
cg22531668	cg02997851		cg14826456	cg25436157		cg03330762			cg23998119				cg08248579
cg24436715	cg10155304		cg07758738	cg04396010		cg10380019			cg06737494				cg23744638
cg26446499	cg11920449		cg10242160	cg16357969		cg16692227			cg01867395				cg27014438
cg18898125	cg12723425		cg09890775	cg20408175		cg19782746			cg25478614				cg24892069
cg19480198	cg14823935		cg13524919	cg06479142		cg15743907			cg02623400				cg26337070
cg22900415	cg03581262		cg01557798	cg07569994		cg25288155			cg27578811				cg23715749
cg25657713	cg03748603		cg22799963	cg18244100		cg01437235			cg12892303				cg24998110
cg26055950	cg12096487		cg27530576	cg13080927		cg03128025			cg17269633				cg27068143
cg17412248	cg13908359		cg17980283	cg25343331		cg23663428			cg00481951				cg07164639
cg06925855	cg09775841		cg11618529	cg00793946		cg07371589			cg27011480				cg10731256
cg18728025	cg03845852		cg26581714	cg16334425		cg13321105			cg16038120				cg12711760
cg20014398	cg13787135		cg09393254	cg17755610		cg05061886			cg25078444				cg22747507
cg21415530	cg02045355		cg24856726	cg11802797		cg16831055			cg26078977				cg12414301
cg16394018	cg12179884		cg19623438	cg00044665		cg23821329			cg00394316				cg19663246
cg17737621	cg25015733		cg04267526	cg11466131		cg02558625			cg07536910				cg13640414
cg22256027	cg16922937		cg06942685	cg15773251		cg27531571			cg05578840				cg23078123
cg14419975	cg24996979		cg00065935	cg00572323		cg03760483			cg13781744				cg16367168
cg21122225	cg05141341		cg10943458	cg07352544		cg14408173			cg16733705				cg25711003
cg00194126	cg04538585		cg07766263	cg09374673		cg23259375			cg14130459				cg05373251
cg26921969	cg15408855		cg01410359	cg02593958		cg22129545			cg17737681				cg06155229
cg07962143	cg13968557		cg09793172	cg07159686		cg26600753			cg26292150				cg05638439
cg07028396	cg02357631		cg20629183	cg02275294		cg04042468			cg07806886				cg23737263
cg18104919	cg07637375		cg24714497	cg02831219		cg14375499			cg18247055				cg26801613
cg27365324	cg26248082		cg05652533	cg21006325		cg02254407			cg08120263				cg17430979
cg08364561	cg26804848		cg23527621	cg10375964		cg17590003			cg17966560				cg00329615
cg21609106	cg07679370		cg09767822	cg10823707		cg14299480			cg01097384				cg14517133
cg02246426	cg12731568		cg03354992	cg22632528		cg11211563			cg10286969				cg26140749
cg01525538	cg23729407		cg04858155	cg13934301		cg22610645			cg00748589				cg10535132
cg05620980	cg12273325		cg08891110	cg21859603		cg10708761			cg12373771				cg11120551
cg18381051	cg15679095		cg18336674	cg08279362		cg24872571			cg00590036				cg16604658
cg25735305	cg21655444		cg12163132	cg14554244		cg00889398			cg11344566				cg02872426
cg20785796	cg04607251		cg18449120	cg01662942		cg00839579			cg03507326				cg08468401
cg08653747	cg10039160		cg10269548	cg11263011		cg25718467			cg00962755				cg09809672
cg20982735	cg14455925		cg14636534	cg01775970		cg15167959			cg18240400				cg13221458
cg00683332	cg23592421		cg24613080	cg03533058		cg10795666			cg07589899				cg15110296
cg19592637	cg24802835		cg00208967	cg27248029		cg25299895			cg20119148				cg21469505
cg04556126	cg27186519		cg09338032	cg00226923		cg06883496			cg02391713				cg21585707
cg12670347	cg02953559		cg00266920	cg03887584		cg13472192			cg23546474				cg13612317
cg12222588	cg23278235		cg20491914	cg15611098		cg12654412			cg06638795				cg15243578
cg22358580	cg12653626		cg09559189	cg18219418		cg18877285			cg17161718				cg00636737
cg05301470	cg09723635		cg24292761	cg12721952		cg23260993			cg05213896				cg04329478
cg27541691	cg14376548		cg21632975	cg16691158		cg25612428			cg17463745				cg18797590
cg14362370	cg08972170		cg25936177	cg07125541		cg05895376			cg05406635				cg05106770
cg15108590	cg00167820		cg16581347	cg04148489		cg24409539			cg16717713				cg22820364
cg07284558	cg14499058		cg21179088	cg15497818		cg01564640			cg14556683				cg06914505
cg14270434	cg16947791		cg07811198	cg05058354		cg19098465			cg27549720				cg14747813
cg07129924	cg27509642		cg19161124	cg14425054		cg23245620			cg10836101				cg00935504
cg17009297	cg22172610		cg18541254	cg02454476		cg25365934			cg20249327				cg16566943
cg13016314	cg06004166		cg27050153	cg08293930		cg06476685			cg16582419				cg02760293
cg00709966	cg18943946		cg14134497	cg09045196		cg08827307			cg19060970				cg14898223
cg05944137	cg02946846		cg01150683	cg12776156		cg16295725			cg00428382				cg13900817
cg04510282	cg10864952		cg18327056	cg03719380		cg02961707			cg01463540				cg20664247
cg20959460	cg09479341		cg12377139	cg25786780		cg22855933			cg13493635				cg25371036
cg01912298	cg22978515		cg04778012	cg25683744		cg10213875			cg23748340				cg26334801
cg08774009	cg27165033		cg26770907	cg00569500		cg05977781			cg08873792				cg05845831
cg24879782	cg03738656		cg15979173	cg13043117		cg16353615			cg12100751				cg13287247
cg02767242	cg17947172		cg22694818	cg25721806		cg04719903			cg07104958				cg18715243
cg15714846	cg04862289		cg21296230	cg02924370		cg07143451			cg03598731				cg10107473
cg09780231	cg16291917		cg23331484	cg04076264		cg04132186			cg09799983				cg09648727
cg16922039	cg27100471		cg15174623	cg14169008		cg27599376			cg20422417				cg00552892
cg13219590	cg03072665		cg15541630	cg04018023		cg00454305			cg25461801				cg01103827
cg01166925	cg17522727		cg01302656	cg14726117		cg09183146			cg05700079				cg23878906
cg06635832	cg17422915		cg26897150	cg19172143		cg09554406			cg06335867				cg27346545
cg09202851	cg20488673		cg17098147	cg01514831		cg25251204			cg18279094				cg16786458
cg13816999	cg04720116		cg20611680	cg09650189		cg00687306			cg02571816				cg26143719
cg17798857	cg25297146		cg15452970	cg03030994		cg04746199			cg25352836				cg04076766
cg11160654	cg07727425		cg23016129	cg27083614		cg18674980			cg02650266				cg02486855
cg21836275	cg22295745		cg22605919	cg17432598		cg16524733			cg06279276				cg13105599
cg03688699	cg25616869		cg01770755	cg02901606		cg09468836			cg15027907				cg23731272
cg20250126	cg03559389		cg18691434	cg26264133		cg24366489			cg08461949				cg05220968
cg12180270	cg11424376		cg02694427	cg01542984		cg05857996			cg08445802				cg03159676
cg18448746	cg12592365		cg26549701	cg02340395		cg07355189			cg15618978				cg24439315
cg06355129	cg18567954		cg19403534	cg27650985		cg21585138			cg19255477				cg00456672
cg10313947	cg16643088		cg24172416	cg18610071		cg08010094			cg03036557				cg11985480
cg25288034	cg19909658		cg10177394	cg04493316		cg25487775			cg12678562				cg05955675
cg08661469	cg13569051		cg18358723	cg08273233		cg14281592			cg04998634				cg17611235
cg20707970	cg14826331		cg07599881	cg11614536		cg04382643			cg06272038				cg19904265
cg06694040	cg21962115		cg18236477	cg17022038		cg09642740			cg10526374				cg07722360
cg21752517	cg04324276		cg00529958	cg06518708		cg17298275			cg10947146				cg14341254
cg06854197	cg21770322		cg18063312	cg11220619		cg24466939			cg26830108				cg20886049
cg08911152	cg07249433		cg00593462	cg15727249		cg03015498			cg10548038				cg11617964
cg18664369	cg11740348		cg10530889	cg20383794		cg26643476			cg19291355				cg01635555
cg25371169	cg14042099		cg07247419	cg10866700		cg07812715			cg04271792				cg02193146
cg11165752	cg14546128		cg08520746	cg05007180		cg24884961			cg19343530				cg01394847
cg26727768	cg03551807		cg05142520	cg05260714		cg27180315			cg04015907				cg17094065
cg01799681	cg06002952		cg16441259	cg07826246		cg12075202			cg10509187				cg03310838
cg02480199	cg08289567		cg21510348	cg12615205		cg15833534			cg10687131				cg20165545
cg13252401	cg19724567		cg26492368	cg17736997		cg21440365			cg02987388				cg16960758
cg11531272	cg00259234		cg01286655	cg22378459		cg21140898			cg07696485				cg25167447
cg11625005	cg01770948		cg07171111	cg01719433		cg22528521			cg08120462				cg05726109
cg08124209	cg02064366		cg17780246	cg12778178		cg01979888			cg20730198				cg25694915
cg00471159	cg20973958		cg19821713	cg00501622		cg03284866			cg08250825				cg12924402
cg14801038	cg18291703		cg23115387	cg04317051		cg17928920			cg24504442				cg24361265
cg10636297	cg02406092		cg06532379	cg18415510		cg21121496			cg07831351				cg20793665
cg02945056	cg08234504		cg12961733	cg06400255		cg08482682			cg06882591				cg22120095
cg25584930	cg01633093		cg24035245	cg19500057		cg18740893			cg24979288				cg13771313
cg02059315	cg12025048		cg06365535	cg00583291		cg11631271			cg08260959				cg23615741
cg20128928	cg03290418		cg13390867	cg22897193		cg19950069			cg15410276				cg09684846
cg17406383	cg11150353		cg01321673	cg08535058		cg11873311			cg24433287				cg03565777
cg03490331	cg24137511		cg13826452	cg24584367		cg01804036			cg15957055				cg20005742
cg13782301	cg01422249		cg01428589	cg25682080		cg15841063			cg27252164				cg06781608
cg10067723	cg22725222		cg02987928	cg00574913		cg03389653			cg20912770				cg16201146
cg03468072	cg23191370		cg12610471	cg11740570		cg05080154			cg07190535				cg04006327
cg07178825	cg15391590		cg20219381	cg11116300		cg11299991			cg13347257				cg19509778
cg01763090	cg06852461		cg14456683	cg11407801		cg01524893			cg06263495				cg24718722
cg06421774	cg26382697		cg24136205	cg15989608		cg06632207			cg11905007				cg04270401
cg03803086	cg20243900		cg04961582	cg09646983		cg03740978			cg17828689				cg02016195
cg15140902	cg19828748		cg17941572	cg22054912		cg03423149			cg22827250				cg16887334
cg00487187	cg02203711		cg24935332	cg14435720		cg25759916			cg15906794				cg26734350
cg03194064	cg06706159		cg09473315	cg24062909		cg16136238			cg05297854				cg17344906
cg20196537	cg09662496		cg25590826	cg06621080		cg26561187			cg11213574				cg07600533
cg00123478	cg10328047		cg00048759	cg25644649		cg12094808			cg08782481				cg08425810
cg00474746	cg13494348		cg26758986	cg02003460		cg07929164			cg00991848				cg20426710
cg13026729	cg18549688		cg25148589	cg05301057		cg11798758			cg05617798				cg26160218
cg24894584	cg08159271		cg19392831	cg21917090		cg13868604			cg00193021				cg06705862
cg00809820	cg17344932		cg26886462	cg14679444		cg06878787			cg15471815				cg02462416
cg13382288	cg19747992		cg01295399	cg03406609		cg13326508			cg06192497				cg02704502
cg20852250	cg07784872		cg07057579	cg11977488		cg13817952			cg00445126
cg25736251	cg25514503		cg06707978	cg08536838		cg11117266			cg18126442
cg27366766	cg14776578		cg25427880	cg11634297		cg13139972			cg27344587
cg14548284	cg10257332		cg12765028	cg05667838		cg18417423			cg05144345
cg22856324	cg09748749		cg13210467	cg13053150		cg05492839			cg21554552
cg12062220	cg18808904		cg14156751	cg25722880		cg25643118			cg03323636
cg13415073	cg03669698		cg12877723	cg01755342		cg11082362			cg13814485
cg18572653	cg24489344		cg00292135	cg13807871		cg13686615			cg18563413
cg18486235	cg14343652		cg14345012	cg01823718		cg11517269			cg17204129
cg22795471	cg01890836		cg16705627	cg22624391		cg13036381			cg04837832
cg09793883	cg08539872		cg03277049	cg20219911		cg11875926			cg17619311
cg11079129	cg20219172		cg10132208	cg05307477		cg21245816			cg16695576
cg00791905	cg25677261		cg10604476	cg26175846		cg08726248			cg18582992
cg02469838	cg08248579		cg05863502	cg06819298		cg12216208			cg08911275
cg23006519	cg22793142		cg09233392	cg09533145		cg23501406			cg14098681
cg09515921	cg06155229		cg06933824	cg06601774		cg26348487			cg14940405
cg15553500	cg02872426		cg20273670	cg10067062		cg03400443			cg15313320
cg21650737	cg13221458		cg04224064	cg00770158		cg22546696			cg20804050
cg17910813	cg15110296		cg14410016	cg22451356		cg15993083			cg27083484
cg21540621	cg04873577		cg18953784	cg24996883		cg00827989			cg07938743
cg11455444	cg16321524		cg26422458	cg17279103		cg04796181			cg10548492
cg04538800	cg23187802		cg06708634	cg03121538		cg25149396			cg13422850
cg05845757	cg10985055		cg08000118	cg04668516		cg08166750			cg04092800
cg17474422	cg18965659		cg08946713	cg06617876		cg24769879			cg14683380
cg02787917	cg25620901		cg10122477	cg02679376		cg10282807			cg15863826
cg18382353	cg26758486		cg18525352	cg14651936		cg15402210			cg26940178
cg12315391	cg10036013		cg18794404	cg02792560		cg09607276			cg06970510
cg26307926	cg06035200		cg03379552	cg05298088		cg27382405			cg12167548
cg07852231	cg13861948		cg19421526	cg13327664		cg08890883			cg24800655
cg19092096	cg25649765		cg10881128	cg18587499		cg26289436			cg26883434
cg07428004	cg05552874		cg01923999	cg00114346		cg10801060			cg04986504
cg24724664	cg12031346		cg20334849	cg02126688		cg02273041			cg12162377
cg08755224	cg13398027		cg08387285	cg04015361		cg15202102			cg05917988
cg14461582	cg00419094		cg09941713	cg07074042		cg18320766			cg15299835
cg26782108	cg18069268		cg06422471	cg08123256		cg27359566			cg01122755
cg00484358	cg16766036		cg16809762	cg06658615		cg13690332			cg04911280
cg00481350	cg19827650		cg21067775	cg10962805		cg01363734			cg16704346
cg21088783	cg08115732		cg09968723	cg06099439		cg27599211			cg25318296
cg16078649	cg00502575		cg00647217	cg10327756		cg00014830			cg00540769
cg01429859	cg10688297		cg03419885	cg18948794		cg21475097			cg20760116
cg16792302	cg03605284		cg08932440	cg03082523		cg02821871			cg09012633
cg27651238	cg09282201		cg08734600	cg05122213		cg18733548			cg04036329
cg04880546	cg01250212		cg09511896	cg24073352		cg09709600			cg00533390
cg07303143	cg17284168		cg01843148	cg05269359		cg26799250			cg01534416
cg12141030	cg19185339		cg08046044	cg16462075		cg07485417			cg03575292
cg17243289	cg17940587		cg00925616	cg15707869		cg24261333			cg07576409
cg08715791	cg13471932		cg13356427	cg00447376		cg01900413			cg00968461
cg13443627	cg26344982		cg16514113	cg16697850		cg22242148			cg02118776
cg14633456	cg24143729		cg23555120	cg02216780		cg00364956			cg25252585
cg03650119	cg24876773		cg26877596	cg04897713		cg18240463			cg02933139
cg23193759	cg14958265		cg11766468	cg08722591		cg01450803			cg06347739
cg19586576	cg23032184		cg23421128	cg27343325		cg16198103			cg19459876
cg00743094	cg24913168		cg01544903	cg05260236		cg00461685			cg18745566
cg16991515	cg12934366		cg10137231	cg12008034		cg04752871			cg26870744
cg13575217	cg01974478		cg01574481	cg25754143		cg06226156			cg20607287
cg27190967	cg22581896		cg20308540	cg08327428		cg25902889			cg11409101
cg19303187	cg00208274		cg10695105	cg00111629		cg04329125			cg09175843
cg11521079	cg25654695		cg17393917	cg00820056		cg04557057			cg15790820
cg23176340	cg25414537		cg13912224	cg01715450		cg01695406			cg06268694
cg18144593	cg08765100		cg14244013	cg13167372		cg04498198			cg15448975
cg06984903	cg13239126		cg12065138	cg09144520		cg06208270			cg13791254
cg09748975	cg22892043		cg19866866	cg22012476		cg00335735			cg22994198
cg12676534	cg03512414		cg18471993	cg25735572		cg15101392			cg20996351
cg16197636	cg08119655		cg03350900	cg27664018		cg09962952			cg25168494
cg22336806	cg01265068		cg17508941	cg10734581		cg18369516			cg15861585
cg22969524	cg10995964		cg03771840	cg24544656		cg11699265			cg13575161
cg01762581	cg14553338		cg20702913	cg26289788		cg09630142			cg23793213
cg07572052	cg16210719		cg22718636	cg14221644		cg20413392			cg15027300
cg10553204	cg14255417		cg01233722	cg23682934		cg26705561			cg23813012
cg00327072	cg26605914		cg08957484	cg11577461		cg15661753			cg26092675
cg10635895	cg02869163		cg17485681	cg11393848		cg16386697			cg07907745
cg02924487	cg03490567		cg09854734	cg26249245		cg18081940			cg11018337
cg06156729	cg01012713		cg25276694	cg24756227		cg16177732			cg25371919
cg14507337	cg12589188		cg24181266	cg20665259		cg02457680			cg04566159
cg15581269	cg18776945		cg07847030	cg05279387		cg08621447			cg10122865
cg20818778	cg04990202		cg14841828	cg17136275		cg22177308			cg03480346
cg00160667	cg09035925		cg07713411	cg00302587		cg27244773			cg21053323
cg16688434	cg13930811		cg10606127	cg16347123		cg10732215			cg24921186
cg25767345	cg14656441		cg04918696	cg18473686		cg13038847			cg03293507
cg13035268	cg15633035		cg23363971	cg11378389		cg15000222			cg13543854
cg09233651	cg09445803		cg23500537	cg27624229		cg20034792			cg15579587
cg14654533	cg06532546		cg03431846	cg27077312		cg00249511			cg18943383
cg25558103	cg12712184		cg18628371	cg07549120		cg07365127			cg00997280
cg02997983	cg22168796		cg07516252	cg16932285		cg16204818			cg20049415
cg10617784	cg05325028		cg18534491	cg12286154		cg02511456			cg00384539
cg17649293	cg25950520		cg16909962	cg19956866		cg24257776			cg08077337
cg09371853	cg14241894		cg19989295	cg03411727		cg22782873			cg04599026
cg19280586	cg22315746		cg26345105	cg23211468		cg26980244			cg02037307
cg20119487	cg04344190		cg17241310	cg23160522		cg05494467			cg01908954
cg17455088	cg06571559		cg18084609	cg26102728		cg06789445			cg26885220
cg10303842	cg15447825		cg12060499	cg12130797		cg00262621			cg15149655
cg22241820	cg13992008		cg12696328	cg23794133		cg16032894			cg03957108
cg11028201	cg22387019		cg01236063	cg00332048		cg24136314			cg17603689
cg12277789	cg19726408		cg03111404	cg01091751		cg26354493			cg22303418
cg04839131	cg00300298		cg06226630	cg13943980		cg25416125			cg12638731
cg14227486	cg11194613		cg13176012	cg12007362		cg25655593			cg04090392
cg01560873	cg13074795		cg00049664	cg21346966		cg08561732			cg07955995
cg08231870	cg27183791		cg21692450	cg24930218		cg11248999			cg09229918
cg19917650	cg21686287		cg02626129	cg01893560		cg14741939			cg24074033
cg09028204	cg16320626		cg21706229	cg16635777		cg16648062			cg26635219
cg12078929	cg19848082		cg14199261	cg21103992		cg00391030			cg22407458
cg17955729	cg14750836		cg14462779	cg15373880		cg16568727			cg14780466
cg10665321	cg08890338		cg14912644	cg22131452		cg09323434			cg15092561
cg18984724	cg08924415		cg24113409	cg01435109		cg19653212			cg25299750
cg15464821	cg25015416		cg08032924	cg16374080		cg05221370			cg26883974
cg21209859	cg03684571		cg05635754	cg18793200		cg16530498			cg27038439
cg17497608	cg02632490		cg09652652	cg19817767		cg15974053			cg12614789
cg01480180	cg16433074		cg05923197	cg05024961		cg02783887			cg04156293
cg23473955	cg24840300		cg25020286	cg19419125		cg03479065			cg01429039
cg24676071	cg09185884		cg06626599	cg07113414		cg14021133			cg06385324
cg05694921	cg17737409		cg25287482	cg15895132		cg26904169			cg11361344
cg12523932	cg26540191		cg03126579	cg17216737		cg00183684
cg13466456	cg26475911		cg17634781	cg18837429		cg16636671
cg05708550	cg06038342		cg26067760	cg00332421		cg16477492
cg02237368	cg22094599		cg21838979	cg25740070		cg14256968
cg05890484	cg14613979		cg26157385	cg16022580		cg19576843
cg05945782	cg16273075		cg07047570	cg23493800		cg01214012
cg17299437	cg01411652		cg22852065	cg03983364		cg21184369
cg02605776	cg15568145		cg04286194	cg04783530		cg24939838
cg06820621	cg10130374		cg15254238	cg20397034		cg03092825
cg00550955	cg08862452		cg19284039	cg08389266		cg24000814
cg02571142	cg15842568		cg03306615	cg17172984		cg02886589
cg18824446	cg04118741		cg21488066	cg24508976		cg00193613
cg17544177	cg13521899		cg10336131	cg00738934		cg02873391
cg09160955	cg14194344		cg23725321	cg00785112		cg02455868
cg26767389	cg07128900		cg18181229	cg22788465		cg06012269
cg09440788	cg14953730		cg13558754	cg01055871		cg03367519
cg11337915	cg01796338		cg19796532	cg16671365		cg12129839
cg25202302	cg02887598		cg03599078	cg14354820		cg22302111
cg26833936	cg01025800		cg10186366	cg05977992		cg02991571
cg08322244	cg07532183		cg04600618	cg11826475		cg21942770
cg03762994	cg07842327		cg13720362	cg01293740		cg00987031
cg03407747	cg04194840		cg20431250	cg03728674		cg11642412
cg09737314	cg10708739		cg02369542	cg02085953		cg25741533
cg02493798	cg26319282		cg17105755	cg13861180		cg03701266
cg12262378	cg07280936		cg22007861	cg00414093		cg26128121
cg14259707	cg19254118		cg02849693	cg25309041		cg16505704
cg19120717	cg02408538		cg18417954	cg04037707		cg10334121
cg24020215	cg23899168		cg18468354	cg19521693		cg23008404
cg27312652	cg15035133		cg18988498	cg26364091		cg25416153
cg04657684	cg16472904		cg21992250	cg20299399		cg21908235
cg13212283	cg23535449		cg10640845	cg16496217		cg02115041
cg08505243	cg02004044		cg08718490	cg18395150		cg17342709
cg02743713	cg12097550		cg16419354	cg15699524		cg25021575
cg15651925	cg22209723		cg21475150	cg02808220		cg11299854
cg00074145	cg05845141		cg00032205	cg11214576		cg22186831
cg09350895	cg14633421		cg07066898	cg07359991		cg00151768
cg02156296	cg15165154		cg07094915	cg26191586		cg26283564
cg01619929	cg16213217		cg14676592	cg07357683		cg19305681
cg03023089	cg24626659		cg17117277	cg17351862		cg24382527
cg16647921	cg23530543		cg17592231	cg07703358		cg05193369
cg15701794	cg22726155		cg06207120	cg09385972		cg24120696
cg09758420	cg25343388		cg19399220	cg11873854		cg02256631
cg12935170	cg13244293		cg14064148	cg03698343		cg20309703
cg08049853	cg03787088		cg10743390	cg14276006		cg17200768
cg22795586	cg08287903		cg24673101	cg11712482		cg09557387
cg03066050	cg10696677		cg14132888	cg01597373		cg17265829
cg14384158	cg26469895		cg24446586	cg21846009		cg08100687
cg05740045	cg02118886		cg02780919	cg06315598		cg20194314
cg00828762	cg23557746		cg06564388	cg14386126		cg24550149
cg06899970	cg23931381		cg24205914	cg22361181		cg27042584
cg06363129	cg26052635		cg01572696	cg24407086		cg26863534
cg27664085	cg19536401		cg20902817	cg04768425		cg09775930
cg21830222	cg27242134		cg02263813	cg26584545		cg21046874
cg18670770	cg09410612		cg12598235	cg00292312		cg00983697
cg23238315	cg11360522		cg16361302	cg26117398		cg22336337
cg03678062	cg01931994		cg06821999	cg26849830		cg10682957
cg08690859	cg07081759		cg06957447	cg10380652		cg16749456
cg13011109	cg10069155		cg12852499	cg19819912		cg00712857
cg10074727	cg11468148		cg25756406	cg01511806		cg17853216
cg14120049	cg16627236		cg23676151	cg23340218		cg08052226
cg19351954	cg07016730		cg06455149	cg21859290		cg06926314
cg01896761	cg04340595		cg08750504	cg22697821		cg16330450
cg02229135	cg22864519		cg00246386	cg00668515		cg01610165
cg07160932	cg00618626		cg05977669	cg09122442		cg11737172
cg27478313	cg05898545		cg07520506	cg04057861		cg18886436
cg27649239	cg13742752		cg12730468	cg20036207		cg21900495
cg08376141	cg15717617		cg16997203	cg00730820		cg05022673
cg24683414	cg17249268		cg00875989	cg18588000		cg26046136
cg21570988	cg15081886		cg26557693	cg12543918		cg17599586
cg27067781	cg03687070		cg05029822	cg22211507		cg25755107
cg01196788	cg20253268		cg13278353	cg12510512		cg04432597
cg02548364	cg25219246		cg22705959	cg23320693		cg22884130
cg17626960	cg02902915		cg18698884	cg25539556		cg26381352
cg22897615	cg26785882		cg10472919	cg02906784		cg18755296
cg18243760	cg17479280		cg06809252	cg22213057		cg25945732
cg14531663	cg01244015		cg14919554	cg20404150		cg02675946
cg19192280	cg02123534		cg12997720	cg03246954		cg17021218
cg12126857	cg09670263		cg27009703	cg11682083		cg27428304
cg11945824	cg16953816		cg02034689	cg02698332		cg01524174
cg14185918	cg10170504		cg05394800	cg13102889		cg25538627
cg08667128	cg27583010		cg18867200	cg06359056		cg17861455
cg22894896	cg07645529		cg01912040	cg08869883		cg21001487
cg22736354	cg01774705		cg16450309	cg23984080		cg17225129
cg15341124	cg01783730		cg21519787	cg00222053		cg23931323
cg23091758	cg01957585		cg25940946	cg05977955		cg15054077
cg14757228	cg00393283		cg07683388	cg21092021		cg21333861
cg17017591	cg10295858		cg23497383	cg23639055		cg11364273
cg22078805	cg13997788		cg18691800	cg26112394		cg16859884
cg26695123	cg10427027		cg16247183	cg02915259		cg13451127
cg02383785	cg04253799		cg23173688	cg13919631		cg25558761
cg15409587	cg22029015		cg14823851	cg07235935		cg12641569
cg17471939	cg02695677		cg15506609	cg18707417		cg14703002
cg02286091	cg23174322		cg27088072	cg25062539		cg18621142
cg19935040	cg20335179		cg16919569	cg11414821		cg06012872
cg03352106	cg21768604		cg25835226	cg06948937		cg09990962
cg16312002	cg23367339		cg06847624	cg06652849		cg22455450
cg08402365	cg24507760		cg02004337	cg03684886		cg22438763
cg14962509	cg01688202		cg19203457	cg04577212		cg17473377
cg07146104	cg04813697		cg05624930	cg02014334		cg12204732
cg15022039	cg13022624		cg26051413	cg17467525		cg25984344
cg23514016	cg19083914		cg13762320	cg13434489		cg13608166
cg27523527	cg11672338		cg19558029	cg02493544		cg16848717
cg05767720	cg12161959		cg25060172	cg06537005		cg02534363
cg20994660	cg17227257		cg09502015	cg21115723		cg13356133
cg00510507	cg14588598		cg03405983	cg00615746		cg02113429
cg14971320	cg15538193		cg24395452	cg03953828		cg18043888
cg13423383	cg22308453		cg03054277	cg00919126		cg00023919
cg22272282	cg17723958		cg24927800	cg16637813		cg16735881
cg26190890	cg08546589		cg02352240	cg08005872		cg23923856
cg17280106	cg07863439		cg19863655	cg09743650		cg24571673
cg00491255	cg24769972		cg06637517	cg08094280		cg15364725
cg04934382	cg12475590		cg01874867	cg00319312		cg26659805
cg18990313	cg20319604		cg20897936	cg02563600		cg04128746
cg06022942	cg06761167		cg06666025	cg11306735		cg20723355
cg24330456	cg26828599		cg17536595	cg12072833		cg10715223
cg03507326	cg05927789		cg26090107	cg23247337		cg15827779
cg00962755	cg06294954		cg04924185	cg04951293		cg26019680
cg18240400	cg12001357		cg17545418	cg08050305		cg13782884
cg10806820	cg04663285		cg08889009	cg23388392		cg16541222
cg22331349	cg12027254		cg07937925	cg11117945		cg02051239
cg07589899	cg08629043		cg17855264	cg12068791		cg04203646
cg20119148	cg18676586		cg00414384	cg07847788		cg14377594
cg02391713	cg00151370		cg12213062	cg18069403		cg07850527
cg23546474	cg08817867		cg16626067	cg09762533		cg04100532
cg06638795	cg24834394		cg06144905	cg12020778		cg16276063
cg17161718	cg07078958		cg03330490	cg00760067		cg03129384
cg05213896	cg16779811		cg06769296	cg05496363		cg03360992
cg17463745	cg21937128		cg01810111	cg07955474		cg04785900
cg05406635	cg02861178		cg12060422	cg10966830		cg24779941
cg16717713	cg07366503		cg14689537	cg26443127		cg08638320
cg00807871	cg06430465		cg27139836	cg24024833		cg15449956
cg02267270	cg13706784		cg19440264	cg25739016		cg09082287
cg22851420	cg16001384		cg12976582	cg05410283		cg06594770
cg07160746	cg19464252		cg23732845	cg08879365		cg13897416
cg18054674	cg23223533		cg07547549	cg20704560		cg05637903
cg14643892	cg25627341		cg13327545	cg20884362		cg04673462
cg00346208	cg07385220		cg11071401	cg06492111		cg07200348
cg19416570	cg01863964		cg20442599	cg25850845		cg21595233
cg14361627	cg03693714		cg02662828	cg23757341		cg02848157
cg27549720	cg13996003		cg17326555	cg27343976		cg10279535
cg18667659	cg21786289		cg04908625	cg18507062		cg06485521
cg08097417	cg04308657		cg13848598	cg12841650		cg17332573
cg10836101	cg21745586		cg11084334	cg05820107		cg26678920
cg01682111	cg22450878		cg23368787	cg27526038		cg03034070
cg03760191	cg17410625		cg14620572	cg06157645		cg16668359
cg20318166	cg17950169		cg08658787	cg25242423		cg22571664
cg08840441	cg05709720		cg20192747	cg07273304		cg22709202
cg27179622	cg21087321		cg05979020	cg21275283		cg15741433
cg16582419	cg04396251		cg23449696	cg00187120		cg13546935
cg19060970	cg06647382		cg02973171	cg02959112		cg08388507
cg20415053	cg13718960		cg17110586	cg14324805		cg09093485
cg17187167	cg25592858		cg09099868	cg19269104		cg26094789
cg05156901	cg17879636		cg09533178	cg26378518		cg04471485
cg19112186	cg02840535		cg20945085	cg11544657		cg27570661
cg24574963	cg10457446		cg15243034	cg16079312		cg15305352
cg26861732	cg24975211		cg23746497	cg04966972		cg17427675
cg00580562	cg03560685		cg04360793	cg09514918		cg12800781
cg20201270	cg08337876		cg15672768	cg02630218		cg16046898
cg25820703	cg07611666		cg26466587	cg21044630		cg27481555
cg09832911	cg10542446		cg02741882	cg19950556		cg08747889
cg10363661	cg03901549		cg11563680	cg26506007		cg11282676
cg00038736	cg27039501		cg07809484	cg01956614		cg03870261
cg07135660	cg04288241		cg10068417	cg11100465		cg10402804
cg10962762	cg14829516		cg11549953	cg19762427		cg06004017
cg21644740	cg25203980		cg05690644	cg07814541		cg12441126
cg02757970	cg03074210		cg06645033	cg26815229		cg14824495
cg06472166	cg19178151		cg07570470	cg02246800		cg06830983
cg13493635	cg05089968		cg22682811	cg01178040		cg25623535
cg23748340	cg17971961		cg10941566	cg04480280		cg08501301
cg01607625	cg08981777		cg13300273	cg26407309		cg24102622
cg15076318	cg22041712		cg07333191	cg02410245		cg10091994
cg00187557	cg24919476		cg16181396	cg13806162		cg08272151
cg14171369	cg24654177		cg04467618	cg00367424		cg23829024
cg22955778	cg19917714		cg05371578	cg21609024		cg09884423
cg11928275	cg26828767		cg13933080	cg01642827		cg24324441
cg11539674	cg04988729		cg06966811	cg00447277		cg18425032
cg23987322	cg10852698		cg15504461	cg13352306		cg08898775
cg23202167	cg20494738		cg04427498	cg02035102		cg13649253
cg05543030	cg21217221		cg18708986	cg13580382		cg19916740
cg05934682	cg05202729		cg19800670	cg12284854		cg23619910
cg08461949	cg21233897		cg10381888	cg12334079		cg22543026
cg15215348	cg07558734		cg14176930	cg22130673		cg10857427
cg13283952	cg16628188		cg06942701	cg02444978		cg02874942
cg15618978	cg20216982		cg12757011	cg03500653		cg22018051
cg04270401	cg07665134		cg14566959	cg10028348		cg21839984
cg07130150	cg20436206		cg25410668	cg07918341		cg10868817
cg07013148	cg00581595		cg00059225	cg12058043		cg02907098
cg20803293	cg05398095		cg17885226	cg15835792		cg03070297
cg04143876	cg11472725		cg16419235	cg19848313		cg03735012
cg18537454	cg24585377		cg10906284	cg03030665		cg16525246
cg26038465	cg01154505		cg06335143	cg18087256		cg01035261
cg26461267	cg20560862		cg15480367	cg25290779		cg24974737
cg16614288	cg16300565		cg22108374	cg04478080		cg13721134
cg22604218	cg21027526		cg03545227	cg02322435		cg25637829
cg26952618	cg03520938		cg02699218	cg20067575		cg22584138
cg02837536	cg18009322		cg12348202	cg14652284		cg26011222
cg24940967	cg16668651		cg04573550	cg25177139		cg21816330
cg19255477	cg20244273		cg00889398	cg25037841		cg27649073
cg10781408	cg03478719		cg10795666	cg13946050		cg10366093
cg15015892	cg22705918		cg06883496	cg25067686		cg02624770
cg04296699	cg04705952		cg13472192	cg01302136		cg21325154
cg05021743	cg15036894		cg18877285	cg07037750		cg06889535
cg10720997	cg12983839		cg09183146	cg10259872		cg18451114
cg21291985	cg17061340		cg18081940	cg06861841		cg26718433
cg25534244	cg07762234		cg08079908	cg14504440		cg13818451
cg08947894	cg09457470		cg07214164	cg01309153		cg22865470
cg22678754	cg16560256		cg14415160	cg17499955		cg17034390
cg03832522	cg25758828		cg18595065	cg22747490		cg17694795
cg23773946	cg08844770		cg03105222	cg13106215		cg23200020
cg04771100	cg06786349		cg24867524	cg05226729		cg01965462
cg15046062	cg20754979		cg09871315	cg01901706		cg03190219
cg26426745	cg13154413		cg25598840	cg14065446		cg03343083
cg27166581	cg20230569		cg10108296	cg01321962		cg05361096
cg05368740	cg02908083		cg18106668	cg04131792		cg00419702
cg23793213	cg12939777		cg06341701	cg19131667		cg02719954
cg00809164	cg08535918		cg22583148	cg19584871		cg03310930
cg19059495	cg11196175		cg05982757	cg02092466		cg15355015
cg15713103	cg27507372		cg00035316	cg27519392		cg26709285
cg25371919	cg06592333		cg06055873	cg19233663		cg16909733
cg01804925	cg00124133		cg26069745	cg05693982		cg16924616
cg18943383	cg02009103		cg02488942	cg08166214		cg14319409
cg18031596	cg14523475		cg01293179	cg07029024		cg23697855
cg11104088	cg22688566		cg05921905	cg02713951		cg14412322
cg05210804	cg01727419		cg23979631	cg18204145		cg24002887
cg26967100	cg07701049		cg00989249	cg13654183		cg04185862
cg07851675	cg05228945		cg08961664	cg17101285		cg08186362
cg16512661	cg11629955		cg26519184	cg05271255		cg04851742
cg27407147	cg06852605		cg22138735	cg11814882		cg13382567
cg11543944	cg07366188		cg22022716	cg00503017		cg23132624
cg04518342	cg15224291		cg00006081	cg09289251		cg14531862
cg04640920	cg07971007		cg23619399	cg16857771		cg18252039
cg01616529	cg10161194		cg05928053	cg01123186		cg08076018
cg19054158	cg00226849		cg18182148	cg23204113		cg15341350
cg19950139	cg11272616		cg23361092	cg15724159		cg11723850
cg12749863	cg13464059		cg24436715	cg22581974		cg12188986
cg14315558	cg25520356		cg02900766	cg10965581		cg04895288
cg23842109	cg08758727		cg06156376	cg13663116		cg07317366
cg12535715	cg00260803		cg25221235	cg10581071		cg07558287
cg06445016	cg01362754		cg26446499	cg14772639		cg26917540
cg07005055	cg14420357		cg19389953	cg04840203		cg14416311
cg11723801	cg01146928		cg26365545	cg09757158		cg06606318
cg09439204	cg16010207		cg18898125	cg06908450		cg21698185
cg16339238	cg02721065		cg22162281	cg14405625		cg09354556
cg17346952	cg19759172		cg20461912	cg13550729		cg09994356
cg04074321	cg03848856		cg21415530	cg15969901		cg13759674
cg04916802	cg09867115		cg01003961	cg04271991		cg07779120
cg03314029	cg19863426		cg02681442	cg11737831		cg15553598
cg20704442	cg23558337		cg15205547	cg23670188		cg15565032
cg20881888	cg08123045		cg13368923	cg01369895		cg22253078
cg27367170	cg00567872		cg11827910	cg04329105		cg08783509
cg07751287	cg18637486		cg04303382	cg01303385		cg23901852
cg10755058	cg03106717		cg14419975	cg16307965		cg15403517
cg24892362	cg21583016		cg15074033	cg25303831		cg14907769
cg09740450	cg20677267		cg03968755	cg04264781		cg06451900
cg10980102	cg18832407		cg15789607	cg24366680		cg11953609
cg14541209	cg11531232		cg03216846	cg22047013		cg20092531
cg03404566	cg04707217		cg11203512	cg11201751		cg01833485
cg12499872	cg17142149		cg21638161	cg12368960		cg24676346
cg06555959	cg19157647		cg05937737	cg18355311		cg09146183
cg10821226	cg26826729		cg04792712	cg17690002		cg15920791
cg02977575	cg26841156		cg08305436	cg24328774		cg00927594
cg27363141	cg06570930		cg14486338	cg05798429		cg04852443
cg19046933	cg10283674		cg24809973	cg22923895		cg24865623
cg16531622	cg13442966		cg08169949	cg14363954		cg26120813
cg27508620	cg24873410		cg10477621	cg20537629		cg06416733
cg20661257	cg27240008		cg06763054	cg01383203		cg18618334
cg23079252	cg06233301		cg22095604	cg03147838		cg20464719
cg05461503	cg16884822		cg00413617	cg23375068		cg06960164
cg27095915	cg21104686		cg03705912	cg02421033		cg07031408
cg00450784	cg09553346		cg13974192	cg00792688		cg17321883
cg11229543	cg23975646		cg03262554	cg12476188		cg00407245
cg02558362	cg24723476		cg21834207	cg11729019		cg13338783
cg00210271	cg02030958		cg10056132	cg17375049		cg23928165
cg25247859	cg01606973		cg15168727	cg17091049		cg05127821
cg05994850	cg17545805		cg24911113	cg10767818		cg09065714
cg05068206	cg18847089		cg14314744	cg05509753		cg03132824
cg26719062	cg21157446		cg16049690	cg21584430		cg25433316
cg03969515	cg22603352		cg19593767	cg01305830		cg27541454
cg05376267	cg00875476		cg26875805	cg18653195		cg00256046
cg22444584	cg22877230		cg00613752	cg00556407		cg03001143
cg06490988	cg05958352		cg16620526	cg02596994		cg02245794
cg23666945	cg09644157		cg19485202	cg08304103		cg14377720
cg08305551	cg02135821		cg20585869	cg26275662		cg02404974
cg04246763	cg09347306		cg04807594	cg22667294		cg21518268
cg10146203	cg16212298		cg07028914	cg04921646		cg24816455
cg16732787	cg05323448		cg21039708	cg20740485		cg00091064
cg22567585	cg18249380		cg01047555	cg17024944		cg18315060
cg26961808	cg19829455		cg06829686	cg09027255		cg23111488
cg01695643	cg14405528		cg26931862	cg11891843		cg04217177
cg06259025	cg17265576		cg00735667	cg01366338		cg08858201
cg20693607	cg20588703		cg05732750	cg03316570		cg20480642
cg25446076	cg18880646		cg05768427	cg16861031		cg05207620
cg18629334	cg27351619		cg23302649	cg13382769		cg26239495
cg23819092	cg17842912		cg02036261	cg17463145		cg19094530
cg24177393	cg02832915		cg00332937	cg03721454		cg18583931
cg24206827	cg20469261		cg02347074	cg12473916		cg03042281
cg02805890	cg03284113		cg12189835	cg23996800		cg16195878
cg10994149	cg21655710		cg24813038	cg22809315		cg17921924
cg00349061	cg13175786		cg25174438	cg11758345		cg24956533
cg09407967	cg09549949		cg07552803	cg25555068		cg08208460
cg04424621	cg17353893		cg13321077	cg23895963		cg25207447
cg23940612	cg05238782		cg17484671	cg07302934		cg19554281
cg04015962	cg20204701		cg04374393	cg20153322		cg26777475
cg23810282	cg11423891		cg03512426	cg11411865		cg06620896
cg03557857	cg23695184		cg17741986	cg10136168		cg12582003
cg04213841	cg02997735		cg01812045	cg04406254		cg09743950
cg04955912	cg09033376		cg01474257	cg10201141		cg10609174
cg21497990	cg13210578		cg06511917	cg08695558		cg12350863
cg22409854	cg24847996		cg04528819	cg23675930		cg04674568
cg04606076	cg27459437		cg01666793	cg00685014		cg19535073
cg15459780	cg01698177		cg03320827	cg00766482		cg00381541
cg25612391	cg15123761		cg08812889	cg22219876		cg13996426
cg14605948	cg22577385		cg04865691	cg05619785		cg10599507
cg26172812	cg02635482		cg17939805	cg16129132		cg23029526
cg00539300	cg03148084		cg00457403	cg04439252		cg04464085
cg03909863	cg03885098		cg09497201	cg25782440		cg03361810
cg16670554	cg09951047		cg01713272	cg14326354		cg20603637
cg23152641	cg07106169		cg12146673	cg25590444		cg14959746
cg11510586	cg19502417		cg04127342	cg04329455		cg18299835
cg25775494	cg14504581		cg12089570	cg09581649		cg21953891
cg24880701	cg21727276		cg02431597	cg25514304		cg20527270
cg25418852	cg23186952		cg13381486	cg16222581		cg26440289
cg07778819	cg02345247		cg17605476	cg16503279		cg00514407
cg18116971	cg13204798		cg03207054	cg06448332		cg05457563
cg02115818	cg21166999		cg16954341	cg17651887		cg19275261
cg26986681	cg12382846		cg23967169	cg23185774		cg05567631
cg23482427	cg17119919		cg07780543	cg09632136		cg15231749
cg27365825	cg25949502		cg13262687	cg11524454		cg24137543
cg09935994	cg10732611		cg08231493	cg13581527		cg02799427
cg05675373	cg20123637		cg02385167	cg03858703		cg08166362
cg18603228	cg07215298		cg17165841	cg24301866		cg05135499
cg14210607	cg10828904		cg02078690	cg04937184		cg05823218
cg00892742	cg22434506		cg01178680	cg09229893		cg04565337
cg21056706	cg03443590		cg17306747	cg19747745		cg16281276
cg14425869	cg08904630		cg03496114	cg13072214		cg13755546
cg21748207	cg00900226		cg23085662	cg21449597		cg19897330
cg04648480	cg17306637		cg14354327	cg26303870		cg02640612
cg16639692	cg10725623		cg21498772	cg19279257		cg10227187
cg14252279	cg12567635		cg08833577	cg21737444		cg10547005
cg10575376	cg13705888		cg27569300	cg04742719		cg14123409
cg27125645	cg09925057		cg08475096	cg04369651		cg17876497
cg19414598	cg19295840		cg08992872	cg12771187		cg10753283
cg20267580	cg25578013		cg13570972	cg14469684		cg04918350
cg05745631	cg20223754		cg20661138	cg04859918		cg12818699
cg06893296	cg06703803		cg00034076	cg14818621		cg04547244
cg01790894	cg20088756		cg06452665	cg27346545		cg22621867
cg06035600	cg06586578		cg25139493	cg00004105		cg09940032
cg18507732	cg09186408		cg03301848	cg11741201		cg14510333
cg01788444	cg02991118		cg27356513	cg09046979		cg27017668
cg24346776	cg05031435		cg20183094	cg20595453		cg17746119
cg09791746	cg01834160		cg04752042	cg21147310		cg19741148
cg14263391	cg26350143		cg06622151	cg07869023		cg11638071
cg23737061	cg24536933		cg14515453	cg16786458		cg23415219
cg07447742	cg02091168		cg17882660	cg22191277		cg20989443
cg20322093	cg26555614		cg24644551	cg02295509		cg12058185
cg02452639	cg26865481		cg19363579	cg26267081		cg13155535
cg15165122	cg12811033		cg04326198	cg00032879		cg25878057
cg16065050	cg14244739		cg21141234	cg13652991		cg14200725
cg09476130	cg16733769		cg12833465	cg11926268		cg06689259
cg12860635	cg06310712		cg21328810	cg22327543		cg20240243
cg25134328	cg15861102		cg02997982	cg24420742		cg06499778
cg02269083	cg14899164		cg03874199	cg04802238		cg13253055
cg10531073	cg19478558		cg01961156	cg22996670		cg15428435
cg01738406	cg04900931		cg04084088	cg23081542		cg01755541
cg05517976	cg01881136		cg08529882	cg26889677		cg04286377
cg14819891	cg04596071		cg09516959	cg00069417		cg00406211
cg12250049	cg03539204		cg08923271	cg04743510		cg03821689
cg19092164	cg16287679		cg12378187	cg05117208		cg07740110
cg09715353	cg08216684		cg03830329	cg01534125		cg22997113
cg11077171	cg21289738		cg08654915	cg14482116		cg22626168
cg18142940	cg12572352		cg04678392	cg01135165		cg27393726
cg09349604	cg18783792		cg00708105	cg17705423		cg20703261
cg13634242	cg10956848		cg07986943	cg18292904		cg23163573
cg04391064	cg03715057		cg16470716	cg22811668		cg03453449
cg19786920	cg17426146		cg03431972	cg06097416		cg25529304
cg15270892	cg26522351		cg22224597	cg19831935		cg08474478
cg24764168	cg01656750		cg00860808	cg12931642		cg04123507
cg16274476	cg17590234		cg18372607	cg21347412		cg24900542
cg20731529	cg07081418		cg19375537	cg02378784		cg03318924
cg20387815	cg25980676		cg08552214	cg27135163		cg22896354
cg00790020	cg05367028		cg18406033	cg21903221		cg02874031
cg01806972	cg17212008		cg10785263	cg22536770		cg25711779
cg17610169	cg03147430		cg26509715	cg21454922		cg05541267
cg13578647	cg10706293		cg00887814	cg24030434		cg20449590
cg14426001	cg02222066		cg20969194	cg25966022		cg25979526
cg02121529	cg17759595		cg18431640	cg01016533		cg05825053
cg06588605	cg17914835		cg00409684	cg20691502		cg05661164
cg20207973	cg27179474		cg14312649	cg17170463		cg23717186
cg06800658	cg05379509		cg08813062	cg13400591		cg10428938
cg07792345	cg23405198		cg13582816	cg27573975		cg07786995
cg07226162	cg09624807		cg05915293	cg04738700		cg09859040
cg22400166	cg11218175		cg22300957	cg10169763		cg11820154
cg23632656	cg02765343		cg14265068	cg21429516		cg16191009
cg06074958	cg03934478		cg23083774	cg03318314		cg13893782
cg22975695	cg09389280		cg22866825	cg20160299		cg05791356
cg00603371	cg11136205		cg14221171	cg08180525		cg25253217
cg04272011	cg09537792		cg27605748	cg15987431		cg02339682
cg18091469	cg12448285		cg15149600	cg08383160		cg03171003
cg25248415	cg04126956		cg15524336	cg12543949		cg08683615
cg26805749	cg00660765		cg07119829	cg26588825		cg20537987
cg03595855	cg26892308		cg10129025	cg08872742		cg19544662
cg14832998	cg00004429		cg07314829	cg13745489		cg00333154
cg20798249	cg02824064		cg01543654	cg02175873		cg20129213
cg00458833	cg04341454		cg08431899	cg01214054		cg10152627
cg22813430	cg19033438		cg18001524	cg21735384		cg03008525
cg05462761	cg07894883		cg06738242	cg15153976		cg11209521
cg02345747	cg24888581		cg03638905	cg03841376		cg16586105
cg16503753	cg06678137		cg18950778	cg21591452		cg06782204
cg14780446	cg05593618		cg01067151	cg23126166		cg00575003
cg14904662	cg13649552		cg06254440	cg09439722		cg03813964
cg14232082	cg13676902		cg03108139	cg10081621		cg00104845
cg17092519	cg16863382		cg09811464	cg19223190		cg19002149
cg01838971	cg26068527		cg04767484	cg20283670		cg13812731
cg11263351	cg01369233		cg04937144	cg06663317		cg26214026
cg27363529	cg03288217		cg21172377	cg13823701		cg09695735
cg03470772	cg16267236		cg11811705	cg27035514		cg21773872
cg01022219	cg00952642		cg21506800	cg13126871		cg01720742
cg14211930	cg19930652		cg09605636	cg21831485		cg23415052
cg24425171	cg03955375		cg02712145	cg01870916		cg25045113
cg06905130	cg18298997		cg03514351	cg04622164		cg25568066
cg26386673	cg05848389		cg24563197	cg16827257		cg09167931
cg05940146	cg27378358		cg09041678	cg02844899		cg21388327
cg11368502	cg24553547		cg10201167	cg06925882		cg17495087
cg26997028	cg02404489		cg18097850	cg15079934		cg07879739
cg10365562	cg23342125		cg25829425	cg04019164		cg05789704
cg00132972	cg24780966		cg05039548	cg07728507		cg09503045
cg17562433	cg13807343		cg20637609	cg02338271		cg06874403
cg02721182	cg24266271		cg10791926	cg07866909		cg24269840
cg07942479	cg08022044		cg20270188	cg10557907		cg06962944
cg21182694	cg13909076		cg06331300	cg00219169		cg13898106
cg19238415	cg15738084		cg05981335	cg13591204		cg21357629
cg22061832	cg03888412		cg21609339	cg00049440		cg02043105
cg11692124	cg25396488		cg01382864	cg23220769		cg08538258
cg12502577	cg04171554		cg03099208	cg03052099		cg03801902
cg02194789	cg22423294		cg10696191	cg27648216		cg26053346
cg22857109	cg07262659		cg05073035	cg02441556		cg24932788
cg01725531	cg24776480		cg26465391	cg00661399		cg27504782
cg14920061	cg11779204		cg02690638	cg10736208		cg22139166
cg07132326	cg25274750		cg11312408	cg14719959		cg13191049
cg13920460	cg01208787		cg18032969	cg25011252		cg24255928
cg09106903	cg20060185		cg22709307	cg05989054		cg06864047
cg26616640	cg22117143		cg18944010	cg24010859		cg13836098
cg13912930	cg10069691		cg16196211	cg25392325		cg26404511
cg01361351	cg11786365		cg10601940	cg06294416		cg10809485
cg17016777	cg22102057		cg11982293	cg12612393		cg14997132
cg07781491	cg02542872		cg05477514	cg17191558		cg01620165
cg11211795	cg22549545		cg14614211	cg03486383		cg19801120
cg08623277	cg01970427		cg10660916	cg05396425		cg07044115
cg15681358	cg01570068		cg10648197	cg02656871		cg11335335
cg24058386	cg25631414		cg18786873	cg01357958		cg08701183
cg01644850	cg21554771		cg02491017	cg24994593		cg26710209
cg15582954	cg25562031		cg14511698	cg09333325		cg07140497
cg25995980	cg08239753		cg24355907	cg24663460		cg06658821
cg25947945	cg09569850		cg02795076	cg26568932		cg12140144
cg00988050	cg03585389		cg11071207	cg02862539		cg07251857
cg02481934	cg04237003		cg11234328	cg24870662		cg11352369
cg00215432	cg05021312		cg10542584	cg06419846		cg16749093
cg04741211	cg25160769		cg11698888	cg04958337		cg05189127
cg07578070	cg26263145		cg02102424	cg11649821		cg19800032
cg08024887	cg14788655		cg14186066	cg07537443		cg11632438
cg08076266	cg26219092		cg15164708	cg01622018		cg20047561
cg06521615	cg04927066		cg15377585	cg08425187		cg02657865
cg13153394	cg24899767		cg00025981	cg00352027		cg13419925
cg22685502	cg13575205		cg11296759	cg23217965		cg17806418
cg02264459	cg25236416		cg18525486	cg01046511		cg25293806
cg04368796	cg16361543		cg05050657	cg09791673		cg04240553
cg04212239	cg18006379		cg16852704	cg13538006		cg18505691
cg13044675	cg13432682		cg02783918	cg11798489		cg22720790
cg01488159	cg19881032		cg21485303	cg14125707		cg14843341
cg03140421	cg15165927		cg20548888	cg03736013		cg22292345
cg24214260	cg26532812		cg04621893	cg12214003		cg14959908
cg16565913	cg06390077		cg15710198	cg10776377		cg18146843
cg23655039	cg20483719		cg24882551	cg17214902		cg19368145
cg02488129	cg10120807		cg10425861	cg22239201		cg07606384
cg09977361	cg11957382		cg17495715	cg06844968		cg17583504
cg00912337	cg27287944		cg06776146	cg27268279		cg07160793
cg11849086	cg09514524		cg13372879	cg14215689		cg14800351
cg17937101	cg20165037		cg21269843	cg02450267		cg11019430
cg10536999	cg12092309		cg08575049	cg15654897		cg21961487
cg18422058	cg26914630		cg00464519	cg04815959		cg00714725
cg04963424	cg18327319		cg24714905	cg06830167		cg07291439
cg15048832	cg20661985		cg06151243			cg01405445
cg24161057	cg01058717		cg08506931			cg05138681
cg04874103	cg16651780		cg21836358			cg14097304
cg21151355	cg17589633		cg05165940			cg27624162
cg07660838	cg00693240		cg05467160			cg16546503
cg10364968	cg21190228		cg00073837			cg20938665
cg06957551	cg12102631		cg03365733			cg00536792
cg15248828	cg07348768		cg22970357			cg11931626
cg16941122	cg22990129		cg05617469			cg25937577
cg09112371	cg02575764		cg24259244			cg15658676
cg12822074	cg04929173		cg02063759			cg19873297
cg01713438	cg02596499		cg08499046			cg16262201
cg19958021	cg18794473		cg00458878			cg19378416
cg08005604	cg02203420		cg20248093			cg11752769
cg07749923	cg02875185		cg27262412			cg13058710
cg14494721	cg02638523		cg08350776			cg08811888
cg04196345	cg04093323		cg20584905			cg09251429
cg27043188	cg15678380		cg11283429			cg11785652
cg06085713	cg00716309		cg15513743			cg23454284
cg07961887	cg21159689		cg17931641			cg11189268
cg08774969	cg01075553		cg06470822			cg10003262
cg10859966	cg07727547		cg15499368			cg25799059
cg14242528	cg12472351		cg10281002			cg03780701
cg17733616	cg23304762		cg15233892			cg26394257
cg05951576	cg23734234		cg14405924			cg07835424
cg05866411	cg22501476		cg23454038			cg13522075
cg26370886	cg04099036		cg26219051			cg10400652
cg08696316	cg15789789		cg10526277			cg18757468
cg25620548	cg18116267		cg11549972			cg02484774
cg21306329	cg03627738		cg08734647			cg09868780
cg26351776	cg03687241		cg18451814			cg01971181
cg03317463	cg11060910		cg09336320			cg25121292
cg08332105	cg01454638		cg23254393			cg08511651
cg25130939	cg19178876		cg12626956			cg09509144
cg08798295	cg04847841		cg27324426			cg03801871
cg15779837	cg19239692		cg03209684			cg09938479
cg06182274	cg02299946		cg16835233			cg20671649
cg06593447	cg08015762		cg06215569			cg19149915
cg05894970	cg23875171		cg24110050			cg12309703
cg06837799	cg02267756		cg11516377			cg26967619
cg06616710	cg11458533		cg26128092			cg17485838
cg12573115	cg07709358		cg09524396			cg19876814
cg04060356	cg18158859		cg10214421			cg00275741
cg02272429	cg18700329		cg13621679			cg04487296
cg25753473	cg02008511		cg12973941			cg04974062
cg13788819	cg12417992		cg21100077			cg11009362
cg17758363	cg18022893		cg06667761			cg22557662
cg20411756	cg10835711		cg08523865			cg07179033
cg21913528	cg20067801		cg20044410			cg08512167
cg24865779	cg20201959		cg24923694			cg18930910
cg27501645	cg25412448		cg02760031			cg22620090
cg00401665	cg04228083		cg00123055			cg01003961
cg20311846	cg24597131		cg14832406			cg02681442
cg01606023	cg00957580		cg04380519			cg15205547
cg14485357	cg03465506		cg00811065			cg17743250
cg04095045	cg06506523		cg07339783			cg23332335
cg04395071	cg00632379		cg14416523			cg13368923
cg18729298	cg09614626		cg19451845			cg13388692
cg04379348	cg08848003		cg00056074			cg10907148
cg09335613	cg10223989		cg19495982			cg15511801
cg19718450	cg13508949		cg10508760			cg18973939
cg22301854	cg06866712		cg18416576			cg17737621
cg17197774	cg13309510		cg08101264			cg11827910
cg04101755	cg15813673		cg09557313			cg03743720
cg10608341	cg22376822		cg19382731			cg04303382
cg03679504	cg25156843		cg04701034			cg22256027
cg22016859	cg07529087		cg25604883			cg14419975
cg14994183	cg22918560		cg17409313			cg21122225
cg18401376	cg10708793		cg05597624			cg26698460
cg06744119	cg17767933		cg16390060			cg15335436
cg23475725	cg25138418		cg09241332			cg21931419
cg08795752	cg12395689		cg00316839			cg20970205
cg03391464	cg04646987		cg22488256			cg07225966
cg13061910	cg22275872		cg21840976			cg15074033
cg27657439	cg10411510		cg27093143			cg00664406
cg08831348	cg13782274		cg07870999			cg05404236
cg16382778	cg16823466		cg21187352			cg03968755
cg27301343	cg04864755		cg12807794			cg21899500
cg00090674	cg15465343		cg13468002			cg00303541
cg05395704	cg03940437		cg15425280			cg04453050
cg20297544	cg03082234		cg07125112			cg00194126
cg05825596	cg09988291		cg19532307			cg26921969
cg24375626	cg00771346		cg07974473			cg03216846
cg08548498	cg25794630		cg07150445			cg11203512
cg17535314	cg15922270		cg23873669			cg04905434
cg27417997	cg25299214		cg27591349			cg21638161
cg10791260	cg20348298		cg21106407			cg05937737
cg16640865	cg01720945		cg23883058			cg04792712
cg25826360	cg15888693		cg02447229			cg08305436
cg02297838	cg04850875		cg23917057			cg14486338
cg03220455	cg11989407		cg00107187			cg24809973
cg05516537	cg11815790		cg18299578			cg01408508
cg06829969	cg12819747		cg06132069			cg18565342
cg27569752	cg26489368		cg19407095			cg08169949
cg08534342	cg09929930		cg18297437			cg26844246
cg22448232	cg26428731		cg01978237			cg03422944
cg08538682	cg04065304		cg14065115			cg03262554
cg18403548	cg11418389		cg25137711			cg21834207
cg17641710	cg00335361		cg12319602			cg03876032
cg18405140	cg00850612		cg17858328			cg24911113
cg16537676	cg01198184		cg24221648			cg19593767
cg19253831	cg00053086		cg15812753			cg26875805
cg16521451	cg10754777		cg23547017			cg00613752
cg07380095	cg01768446		cg14717557			cg21609640
cg26785220	cg07663404		cg26021960			cg06574716
cg04234190	cg01168962		cg20453412			cg16331883
cg15249357	cg09608716		cg00998744			cg19401340
cg17895254	cg02957305		cg01150433			cg20065768
cg10753610	cg05197164		cg20963227			cg09105193
cg17087499	cg14866866		cg27456468			cg20585869
cg09703136	cg22791904		cg07673740			cg04854226
cg13709639	cg01136606		cg20939084			cg16620390
cg02228815	cg03817164		cg22389137			cg04450456
cg07641807	cg09369535		cg17115250			cg13846270
cg15686608	cg18118490		cg05864326			cg09887059
cg10275315	cg15335728		cg03780132			cg24543696
cg14084907	cg25654517		cg09287629			cg05201970
cg05371552	cg02234734		cg02489908			cg07203423
cg27169020	cg15034599		cg10089801			cg15140703
cg00093544	cg11109027		cg23217622			cg19922137
cg18249634	cg27216969		cg10932018			cg00735667
cg17293936	cg10201874		cg07723510			cg05732750
cg24155429	cg27107110		cg12007166			cg05768427
cg01568784	cg08351911		cg19456953			cg19908812
cg05146756	cg24330746		cg26153410			cg21801378
cg10771480	cg04206144		cg16404157			cg13570972
cg26008365	cg07706515		cg05924652			cg20661138
cg04813880	cg15441535		cg15222899			cg03323696
cg26215406	cg13086025		cg21153898			cg18961681
cg24063856	cg10045321		cg11456756			cg07060551
cg25385940	cg20955693		cg26131286			cg07489048
cg23757899	cg01416043		cg04611437			cg09515953
cg12536502	cg09141450		cg02446647			cg00840332
cg01544351	cg01049870		cg13633270			cg08928145
cg08624472	cg07353731		cg08044097			cg03200166
cg09899173	cg25362120		cg26130488			cg21800232
cg10000318	cg09286367		cg26115633			cg25316339
cg03042180	cg26521139		cg15907944			cg15728256
cg17105609	cg26876664		cg14750948			cg10836392
cg20564913	cg18005280		cg14614094			cg13561879
cg21185826	cg27205928		cg11021940			cg04021544
cg08118159	cg06132502		cg22699026			cg09808235
cg21764190	cg06482904		cg25513635			cg22524061
cg22554488	cg14558880		cg06712559			cg16547027
cg10934032	cg16566899		cg07394719			cg24366557
cg01834776	cg06137032		cg18104919			cg16987524
cg23369564	cg05896714		cg08364561			cg19594666
cg11026555	cg15753178		cg21609106			cg10077239
cg06933574	cg14714222		cg07316846			cg02051771
cg14824732	cg00813509		cg07973435			cg02983424
cg01889143	cg22872478		cg18381051			cg26814075
cg16732616	cg06474225		cg20785796			cg16676413
cg02075410	cg00254470		cg08653747			cg00651400
cg20108357	cg00929860		cg00683332			cg02388453
cg11781986	cg04440551		cg04556126			cg12760869
cg09887589	cg08103144		cg12670347			cg12602633
cg21625464	cg03459202		cg22358580			cg13608171
cg23411981	cg13767768		cg14754787			cg14400292
cg17444904	cg03255440		cg03356595			cg24912415
cg22282672	cg14211837		cg07894352			cg23273897
cg00476882	cg14817241		cg22195627			cg06186790
cg08218061	cg05066096		cg06660332			cg24535439
cg25446061	cg05609780		cg10689404			cg18956933
cg04259904	cg22931642		cg21157107			cg02991338
cg12131906	cg00624908		cg08362273			cg06917617
cg22093306	cg05881566		cg08363794			cg18582824
cg27234864	cg07486017		cg23244790			cg26472133
cg07210840	cg00075975		cg00272971			cg27174822
cg13599477	cg02892577		cg07077013			cg04714110
cg02466588	cg25591260		cg05158615			cg25139493
cg21563683	cg00793543		cg11213369			cg17502594
cg01390950	cg07196577		cg01405040			cg21297493
cg17406248	cg25554212		cg10792302			cg04415176
cg09792881	cg26262576		cg04739647			cg20300343
cg24162251	cg27418204		cg19760241			cg23045594
cg07215504	cg20502039		cg05167251			cg14312063
cg12187687	cg21620968		cg05508084			cg08441806
cg06905453	cg18555698		cg08488841			cg24496475
cg24467337	cg18499941		cg26517663			cg13868084
cg01296532	cg05784193		cg13677149			cg11727383
cg16866678	cg05888643		cg07135032			cg24053748
cg00498591	cg19315261		cg12233363			cg05715492
cg25780607	cg19975346		cg01602690			cg19273773
cg05267543	cg24258886		cg15873149			cg00445518
cg01409887	cg06191091		cg21211357			cg25826226
cg16094412	cg21637392		cg08095852			cg12034383
cg15316206	cg02180979		cg17784403			cg02067712
cg19675778	cg02295856		cg01524278			cg16822939
cg16628183	cg05364164		cg21647227			cg18770350
cg15586327	cg16311306		cg00184376			cg03817667
cg16190746	cg07261186		cg08087868			cg18952796
cg18996663	cg24721647		cg06410191			cg11823511
cg05303132	cg02851873		cg08938584			cg16020747
cg07703462	cg14544289		cg12315713			cg06204735
cg10600701	cg09397293		cg17080163			cg26114043
cg12992720	cg13521620		cg12566756			cg21655915
cg01843899	cg15617609		cg23929344			cg23933731
cg20241952	cg00033551		cg15770106			cg12920180
cg06385187	cg09418922		cg22796860			cg06799422
cg20107759	cg17016000		cg24620761			cg23558842
cg08391415	cg09173621		cg01484487			cg17264670
cg25449207	cg18191605		cg01610632			cg00699993
cg00257800	cg00237010		cg17078116			cg04275027
cg07271186	cg24377826		cg17362434			cg11546137
cg08772163	cg11218434		cg12744820			cg16086620
cg08880849	cg23206460		cg26444528			cg03730428
cg11861731	cg05700897		cg22562942			cg24633978
cg16208084	cg19223129		cg22443762			cg17380661
cg21007852	cg13278267		cg17653886			cg27393010
cg15359249	cg21220614		cg03356172			cg00764612
cg17689799	cg00839132		cg13467672			cg20019985
cg04459939	cg15690573		cg02803914			cg24938830
cg12905085	cg02812487		cg08493294			cg13974632
cg14071650	cg13375905		cg05106294			cg20779964
cg25344672	cg21166985		cg21082028			cg05099387
cg00562969	cg07992659		cg18315960			cg11846112
cg19784221	cg10160842		cg23004758			cg05057720
cg15844835	cg21553700		cg26458072			cg27252696
cg22409276	cg18279776		cg05081497			cg01278873
cg06539924	cg21207686		cg16422907			cg07173635
cg04658027	cg10350536		cg05860723			cg18793404
cg08742288	cg08500510		cg14625175			cg00412675
cg06745944	cg12495731		cg15174905			cg17273911
cg12248614	cg04255044		cg20555682			cg01664241
cg12204258	cg26489413		cg16790847			cg09185399
cg25743819	cg01485157		cg02471153			cg15613534
cg04676771	cg17342132		cg17295225			cg00325113
cg14299940	cg22783058		cg09806671			cg01914059
cg07926733	cg05304507		cg08876130			cg13818014
cg11187796	cg17697105		cg12172441			cg21361322
cg13957558	cg02744699		cg12368612			cg18190310
cg23823732	cg17089665		cg07411620			cg06871074
cg17988310	cg26217813		cg14118515			cg00312553
cg20387139	cg00407150		cg07829379			cg24352971
cg06266189	cg03124510		cg25397973			cg08832624
cg02116953	cg00715122		cg07862554			cg01157046
cg11934771	cg09013655		cg15133351			cg01297721
cg17140978	cg27127272		cg14207589			cg02360514
cg12930714	cg22647018		cg24709033			cg15089077
cg19904122	cg08129310		cg04684267			cg06515235
cg06113789	cg21395110		cg05301470			cg22387369
cg19725343	cg07168328		cg27541691			cg07115626
cg19250790	cg14468280		cg15108590			cg16167052
cg01323457	cg08283941		cg02303747			cg17865555
cg06451739	cg24822602		cg07129924			cg23548163
cg17231999	cg03628000		cg00709966			cg21213853
cg05347845	cg16151960		cg05944137			cg25693132
cg13101330	cg01935221		cg00858840			cg08662052
cg24940576	cg24865110		cg21829923			cg25509871
cg07583894	cg02220837		cg08774009			cg15912800
cg10504066	cg07661480		cg00883831			cg18736141
cg11704005	cg18768347		cg09595479			cg03454775
cg02388150	cg26516710		cg12198813			cg10266211
cg12467264	cg07953015		cg23008562			cg10124710
cg03208951	cg20298668		cg01530101			cg26787381
cg06508062	cg19515398		cg25203481			cg06188545
cg26880239	cg25978327		cg02767242			cg03178798
cg11542394	cg00864012		cg10660256			cg24549659
cg27520776	cg27324541		cg14442890			cg05219493
cg19182289	cg19007141		cg12702981			cg21854408
cg19922871	cg09061207		cg19306063			cg23767994
cg10533069	cg26167930		cg13662225			cg21101465
cg15782852	cg11959316		cg17331199			cg02242681
cg12118504	cg03070741		cg10397678			cg15980076
cg20688917	cg08845721		cg11325970			cg10809165
cg08484671	cg22855020		cg01243371			cg22663872
cg11998141	cg09924366		cg15032098			cg24933709
cg09177567	cg19213744		cg16430166			cg25137711
cg20372821	cg13707793		cg01308258			cg25083618
cg13610168	cg13197551		cg14002622			cg13980454
cg18798289	cg26529094		cg26417361			cg23435671
cg00303982	cg08078058		cg06980387			cg01794929
cg24068468	cg10950111		cg02155398			cg05355225
cg05055766	cg01349489		cg12393318			cg10107050
cg26641076	cg07415388		cg26559315			cg15701111
cg16086130	cg05171197		cg04272086			cg09440270
cg16076328	cg19449565		cg04688828			cg12231340
cg19927816	cg02808257		cg14844341			cg13170076
cg21545313	cg18356276		cg21623865			cg25738529
cg02976588	cg27340648		cg13935689			cg19566586
cg12284521	cg12470014		cg03169508			cg26919100
cg05779219	cg24746106		cg09554509			cg04235075
cg00011616	cg10303107		cg15593298			cg19710238
cg13390800	cg08816443		cg01573747			cg14850784
cg09114581	cg11185335		cg08204702			cg26400885
cg13874780	cg27649037		cg04543938			cg19593490
cg03990819	cg05829224		cg08767182			cg26605668
cg16683160	cg15829056		cg22231400			cg19227031
cg20659435	cg22979615		cg04898695			cg00267286
cg02890194	cg10200168		cg22706610			cg04573398
cg05852760	cg16757605		cg02732252			cg09287629
cg13304350	cg02589899		cg25537993			cg02489908
cg21322654	cg00016481		cg25819026			cg21027282
cg16389901	cg05023214		cg27032232			cg01899676
cg08879470	cg04006718		cg09809932			cg02876326
cg20852226	cg11151314		cg09553242			cg19256094
cg09245302	cg00502926		cg25702335			cg17284236
cg17758721	cg00305774		cg04494873			cg03716852
cg08342886	cg08692676		cg03271293			cg06892548
cg16489193	cg13917614		cg07795614			cg02750262
cg02925367	cg26869506		cg00807464			cg14250881
cg11504517	cg09494646		cg03565081			cg01866359
cg00123762	cg01515741		cg17077288			cg10089801
cg24816460	cg19482843		cg21467614			cg07054641
cg04209913	cg20296404		cg17805540			cg14043049
cg00807959	cg02261543		cg27375135			cg17032564
cg11296498	cg17892680		cg07121644			cg23217622
cg10380328	cg11647481		cg01217080			cg10401489
cg14644001	cg24995678		cg25167650			cg23288725
cg12530864	cg15934607		cg06516124			cg07128416
cg27071152	cg17560523		cg18595867			cg11921736
cg22958090	cg04623960		cg05222924			cg10095954
cg22498143	cg01018360		cg18393747			cg26256263
cg25923609	cg15391531		cg26780138			cg13667739
cg06648759	cg20679052		cg15240990			cg13822849
cg18468088	cg23488055		cg26660800			cg21520111
cg24567591	cg10507988		cg02869929			cg22453113
cg26824516	cg21739584		cg01715088			cg07723510
cg07994661	cg06834177		cg04621020			cg14451382
cg18358136	cg15100947		cg09357097			cg19456953
cg19856593	cg04102510		cg00231140			cg04832177
cg04630292	cg14105458		cg26527638			cg19893751
cg18475969	cg00497472		cg08160224			cg18268547
cg00667789	cg14601621		cg10257521			cg18449964
cg12018098	cg21421984		cg26970841			cg07060233
cg21035875	cg06327227		cg11661042			cg16404157
cg14200569	cg02410304		cg11944284			cg05924652
cg18614381	cg24412662		cg24634422			cg01915791
cg00525964	cg09865015		cg25366582			cg01215442
cg14239515	cg23690893		cg04242132			cg16258229
cg26268145	cg15112783		cg24826867			cg22958047
cg07067982	cg16749785		cg21754400			cg11456756
cg21176130	cg22954978		cg04793826			cg03962421
cg02367708	cg07818422		cg24712277			cg26131286
cg08916461	cg15637912		cg19711783			cg08289130
cg25513433	cg20751398		cg22884020			cg08926365
cg01502872	cg25009842		cg06617341			cg00680551
cg12247222	cg04984818		cg12806763			cg00848392
cg09297903	cg08470244		cg07015911			cg09715285
cg17080893	cg02184281		cg19238058			cg03457195
cg12118013	cg01653532		cg18453446			cg16195332
cg14731407	cg09042791		cg20498685			cg01840020
cg16063989	cg14250560		cg00442931			cg10541110
cg03733219	cg03053290		cg00866399			cg13633270
cg12587213	cg05242402		cg09194159			cg26130488
cg00853733	cg06824423		cg16996144			cg09303312
cg01421539	cg00595472		cg27246729			cg13973086
cg17679453	cg18104285		cg23048481			cg15907944
cg10099799	cg09096671		cg27422722			cg08555866
cg12579212	cg10020890		cg22304507			cg00478479
cg05958050	cg13724123		cg24757562			cg10947408
cg06924241	cg05375100		cg22538780			cg07028396
cg23108232	cg22090419		cg10261191			cg10770023
cg01253160	cg14419393		cg12552771			cg17069396
cg08852963	cg18335535		cg18533546			cg01228941
cg24748191	cg13053914		cg00604202			cg14614094
cg26871372	cg27444899		cg15201635			cg02891686
cg20916120	cg12734710		cg06442723			cg11021940
cg26992600	cg04755386		cg16566400			cg19022697
cg18135771	cg19320820		cg27308504			cg20456258
cg20312971	cg22926686		cg10601287			cg22699026
cg06496885	cg07780694		cg15590950			cg01723606
cg23291161	cg12477452		cg10210806			cg25513635
cg27583307	cg02785332		cg22673064			cg04109898
cg19258034	cg08932381		cg15147479			cg25431463
cg11938386	cg18747742		cg03726209			cg14881470
cg23702688	cg02968175		cg13709263			cg06712559
cg14606256	cg06642012		cg06027807			cg21890667
cg20956278	cg25379954		cg15012484			cg07394719
cg17046823	cg05618401		cg15511381			cg02395846
cg18973515	cg27422807		cg02342594			cg17639394
cg11237852	cg10291119		cg21361094			cg19024700
cg12615879	cg24001314		cg25285904			cg18104919
cg04603391	cg01377200		cg04938315			cg02246426
cg16426479	cg06254425		cg26073933			cg01525538
cg14592928	cg03550075		cg13409449			cg05620980
cg06146234	cg15770585		cg23619769			cg21097354
cg12451837	cg19297537		cg27335544			cg24035898
cg25801052	cg01287505		cg06576873			cg07316846
cg00667862	cg05526015		cg15986030			cg05329352
cg24691042	cg01589153		cg01261351			cg19721065
cg05799507	cg17054691		cg08621843			cg18381051
cg20271511	cg15168958		cg13585776			cg25735305
cg11990334	cg25555505		cg01995468			cg20785796
cg20374917	cg16455401		cg07027430			cg00088844
cg12741645	cg26473110		cg22517995			cg08653747
cg22480558	cg02255983		cg23476065			cg20982735
cg15841205	cg09643398		cg08130179			cg19592637
cg06808305	cg08080060		cg10395685			cg12222588
cg19192590	cg14102880		cg16818395			cg22358580
cg24794881	cg19122260		cg25255850			cg14754787
cg25032321	cg07505932		cg13487293			cg15954675
cg00281551	cg23910430		cg20403938			cg07512361
cg18623649	cg13179330		cg15121877			cg11830096
cg13555354	cg14335429		cg25732028			cg07894352
cg14827929	cg19075081		cg00927231			cg05768922
cg03328201	cg22315974		cg08288074			cg13687570
cg14976741	cg01846486		cg00152946			cg22195627
cg05922453	cg07476339		cg25840576			cg04739647
cg07844977	cg12465518		cg15964468			cg19760241
cg01299332	cg25885038		cg21494776			cg05167251
cg24611264	cg01331810		cg22322465			cg05508084
cg19253809	cg00154957		cg09338251			cg16406892
cg02227036	cg22923809		cg17632372			cg23268208
cg20785674	cg08815359		cg10201685			cg03985727
cg02627657	cg16901627		cg00418943			cg08529333
cg25446890	cg18256640		cg20317123			cg21399832
cg16485682	cg26981170		cg04745384			cg25188006
cg26934993	cg01045971		cg01843020			cg21211357
cg04468081	cg15401913		cg06212289			cg08095852
cg18818531	cg21187667		cg03024301			cg03215422
cg21378403	cg01783679		cg00181439			cg08855449
cg04282607	cg27190145		cg15931839			cg24954668
cg02975107	cg26880525		cg19779810			cg11015251
cg09398762	cg00769112		cg03231735			cg04132452
cg25231225	cg02927058		cg23162571			cg22132509
cg16654603	cg01855010		cg15990972			cg01357135
cg20709110	cg18567268		cg18792381			cg04056576
cg09452027	cg06820990		cg13152535			cg27638615
cg11697038	cg13170728		cg25188395			cg02637537
cg20116579	cg18749404		cg03662014			cg19007908
cg22190721	cg17356718		cg24803138			cg20474425
cg24126851	cg18694418		cg17285208			cg08952306
cg01591830	cg06449205		cg25979559			cg22398226
cg05003599	cg26230320		cg06330691			cg06882058
cg23196549	cg26764198		cg19708659			cg02380585
cg11573219	cg09361821		cg14578879			cg11512608
cg12934258	cg19509829		cg15885628			cg26776957
cg01205011	cg04762412		cg18442286			cg06720768
cg17274064	cg22310744		cg25116388			cg18959907
cg14482569	cg07172755		cg01683883			cg24822053
cg07646791	cg10794991		cg04460847			cg01565438
cg18184975	cg11017155		cg21820656			cg07013104
cg25417675	cg00223715		cg07639489			cg01415909
cg02304584	cg17032990		cg09086835			cg25243455
cg07455790	cg25485956		cg22821981			cg01484487
cg26766885	cg02645450		cg12549600			cg07061728
cg12047941	cg04813159		cg09849405			cg09099572
cg14184524	cg18440230		cg23817893			cg01610632
cg14544666	cg08122234		cg03739354			cg17078116
cg08624648	cg14387153		cg20619808			cg19926444
cg18264486	cg02861456		cg18078408			cg27517968
cg18576957	cg21828663		cg04636841			cg17362434
cg04386400	cg18559579		cg26668837			cg12744820
cg10218876	cg10960266		cg26913248			cg10259889
cg11540476	cg21316236		cg10711775			cg24923931
cg03755115	cg05691833		cg19788741			cg08274637
cg20435535	cg22644320		cg03491584			cg22562942
cg01412419	cg09450153		cg17423207			cg19802639
cg22407458	cg01826138		cg10357657			cg22443762
cg15092561	cg03784611		cg27227250			cg15685144
cg25299750	cg00977978		cg10623840			cg17653886
cg25801292	cg10101109		cg17945153			cg20523169
cg06679087	cg13852093		cg22023435			cg03260566
cg13722700	cg11631592		cg02083938			cg03804240
cg10520099	cg19758859		cg22541755			cg06173663
cg21017887	cg11015893		cg00078968			cg06471596
cg07616394	cg06807993		cg08477594			cg03799283
cg09399281	cg27097992		cg24724084			cg12017745
cg18888655	cg07317616		cg26048523			cg07631407
cg27165884	cg16521032		cg04273303			cg27259271
cg11304234	cg18232828		cg22192879			cg03356172
cg24500959	cg21900829		cg13188011			cg24707573
cg06821120	cg05058069		cg20040765			cg13467672
cg07130266	cg19742111		cg16977751			cg05106294
cg14472366	cg03466237		cg26008908			cg11027217
cg14016177	cg27403117		cg27339452			cg15839431
cg26048025	cg26211126		cg10064322			cg23004758
cg19119945	cg04969331		cg22990158			cg12492653
cg14027333	cg07416590		cg14898623			cg22138393
cg00398420	cg02674562		cg14005246			cg02697649
cg08243728	cg07976816		cg27302539			cg16595288
cg07569385	cg16577724		cg05557291			cg18232772
cg09782912	cg10947826		cg09950256			cg06942814
cg10437217	cg12675417		cg04257969			cg08196968
cg26849331	cg20668447		cg18564686			cg15111638
cg21851672	cg09721516		cg04060128			cg20555682
cg12447832	cg27530628		cg26276650			cg09112081
cg24682036	cg11971918		cg02983451			cg17632937
cg09477019	cg18959081		cg23458613			cg10424681
cg18395917	cg07985933		cg09348985			cg02853616
cg13580107	cg09869286		cg08573315			cg07411620
cg09537620	cg18861810		cg22937649			cg02732252
cg25320499	cg25211622		cg11688949			cg02331561
cg11293699	cg26467471		cg10726816			cg17928883
cg15205204	cg13245539		cg07017737			cg03885399
cg19839026	cg22078907		cg17288560			cg22706186
cg17919186	cg08337184		cg15488596			cg04214966
cg20898829	cg23046231		cg22762813			cg23160016
cg01462545	cg11594887		cg04338129			cg04120686
cg04508482	cg17292669		cg03972466			cg10298052
cg00347757	cg19277884		cg04882394			cg25984671
cg05327835	cg06163701		cg03310242			cg16377679
cg26554505	cg03391318		cg00389463			cg19619387
cg08351100	cg07026882		cg00332153			cg18765565
cg19869746	cg17575314		cg08302771			cg26365925
cg11713658	cg17977580		cg21566081			cg02973057
cg21209091	cg24870476		cg19096475			cg08616061
cg07430967	cg01503640		cg22244192			cg20065463
cg12142354	cg06620397		cg10339481			cg00298065
cg19230501	cg11724557		cg21003380			cg22719623
cg13985132	cg02909018		cg06497051			cg00055679
cg04557883	cg27512502		cg22566355			cg07441518
cg24942922	cg23013564		cg04953958			cg02898293
cg03022680	cg10689175		cg15325373			cg06588201
cg05348324	cg25805393		cg00650641			cg22633280
cg12614789	cg04031507		cg02416510			cg20386580
cg20589862	cg18403285		cg12279419			cg09096555
cg04156293	cg26029250		cg20959866			cg17761815
cg08055087	cg06118056		cg21475270			cg21836370
cg12462224	cg11068784		cg00434010			cg16665444
cg04266460	cg22765308		cg07093389			cg19802138
cg14911690	cg25484712		cg13641903			cg18280830
cg02533289	cg15851882		cg14445366			cg06448705
cg22928082	cg12379954		cg00970396			cg21355828
cg05846166	cg23354764		cg23054189			cg22282410
cg04364261	cg17745392		cg05736236			cg27392792
cg18043267	cg02800396		cg12547166			cg10659886
cg02598441	cg14474150		cg00273449			cg02071447
cg06618740	cg21528729		cg16264616			cg22995692
cg16952974	cg25407979		cg16736896			cg18077971
cg14482308	cg13682912		cg17912835			cg19352038
cg24112562	cg24077277		cg08830758			cg08516817
cg17568996	cg14435073		cg19752855			cg15611336
cg22993195	cg15128334		cg23663760			cg16658618
cg16302441	cg07207669		cg03018380			cg17835678
cg26339162	cg26312071		cg08545268			cg01460436
cg14911689	cg18150247		cg04594598			cg11229185
cg27511678	cg20848218		cg19346371			cg14822490
cg12121643	cg09309024		cg12434747			cg06676637
cg25246431	cg15997251		cg24721899			cg01295203
cg00253658	cg17290591		cg18653350			cg26194477
cg04731544	cg04406620		cg01873886			cg11118422
cg17804348	cg11601197		cg26356061			cg02610600
cg02512920	cg07189673		cg11736940			cg16043357
cg08393317	cg02852529		cg03503516			cg27029821
cg24127874	cg23093741		cg12492885			cg08557649
cg16277843	cg27414487		cg02281167			cg14880348
cg03792162	cg00097800		cg20139706			cg10933003
cg07515422	cg25311335		cg13816999			cg14163444
cg10739715	cg26955540		cg18020955			cg00983948
cg07569216	cg02588809		cg13165009			cg14698448
cg07197785	cg07479786		cg21493516			cg11687036
cg18059933	cg26802210		cg06545268			cg22800233
cg07904475	cg10500503		cg20439022			cg16061498
cg17533927	cg12549451		cg03688699			cg01759562
cg20531550	cg01368217		cg20250126			cg13413955
cg09257635	cg24656269		cg12180270			cg19360104
cg12449837	cg01114124		cg06355129			cg09141965
cg23102632	cg01963754		cg08661469			cg22489321
cg10676327	cg14422093		cg15991405			cg15666214
cg20075683	cg11909137		cg11165752			cg00154357
cg01459854	cg25841625		cg13252401			cg03333634
cg09362608	cg03648908		cg08124209			cg15105326
cg07637015	cg06951383		cg14801038			cg04864807
cg26453588	cg10152684		cg10636297			cg16078649
cg00031973	cg25961432		cg25584930			cg01429859
cg02645340	cg04231677		cg20128928			cg16792302
cg11949060	cg21421270		cg04750421			cg03553786
cg17739555	cg07811002		cg07716052			cg23620822
cg23272978	cg23946364		cg09670535			cg08231710
cg10130564	cg03497895		cg23993425			cg05542681
cg18665384	cg01738022		cg04570735			cg06782035
cg22304543	cg23323712		cg09178678			cg11086982
cg06663310	cg00637826		cg15985775			cg27651238
cg20341089	cg05715727		cg17406383			cg23930334
cg01957732	cg16683015		cg08533710			cg09657963
cg11139090	cg04124690		cg26601073			cg19323951
cg18279326	cg05672616		cg02728209			cg19595402
cg09015774	cg11464571		cg23642747			cg07770968
cg09553651	cg12433386		cg05136263			cg20749741
cg20941258	cg22209573		cg24317285			cg16300300
cg05230567	cg14691671		cg17138769			cg24722112
cg26330518	cg04805065		cg18194945			cg00108164
cg03457729	cg21913376		cg22174486			cg12727374
cg08318726	cg03837680		cg21146503			cg00164949
cg05222982	cg08024822		cg13234110			cg22396555
cg25757115	cg03644238		cg13958974			cg01739725
cg16387850	cg15663412		cg07115767			cg06528306
cg24757926	cg09703114		cg11697427			cg07293584
cg01689404	cg17851134		cg00241076			cg12542255
cg04858586	cg06933816		cg22851295			cg16915828
cg08748969	cg13664919		cg10431747			cg10169241
cg03744383	cg25707945		cg11902004			cg17278864
cg24126967	cg08147187		cg13423075			cg14651518
cg01965874	cg26173417		cg11735997			cg01511231
cg03432955	cg12008643		cg18318878			cg10143960
cg09170311	cg02598756		cg20294304			cg21146184
cg13124863	cg17013888		cg03927133			cg21126344
cg08848140	cg22063720		cg04753583			cg12020396
cg16966992	cg18191867		cg07178825			cg14663984
cg26953640	cg27172769		cg01763090			cg06766427
cg25386676	cg07404106		cg14948757			cg01150641
cg17250863	cg22063685		cg00474746			cg23625715
cg18698788	cg02773671		cg00249621			cg26222311
cg21506509	cg09647671		cg06849504			cg04605980
cg03341413	cg13317831		cg08387835			cg09248054
cg12504247	cg14189142		cg06704518			cg16318112
cg04384626	cg16733117		cg13881637			cg14709479
cg11039476	cg24706793		cg18470295			cg20638675
cg14592399	cg09199848		cg16562275			cg11223622
cg26301565	cg18321827		cg25734913			cg22952142
cg03521044	cg24530529		cg27035251			cg22352772
cg15053022	cg01005441		cg01527777			cg18254356
cg22122321	cg19244097		cg01626434			cg21288685
cg07276621	cg00100538		cg11606459			cg04544267
cg22063654	cg15523980		cg24114936			cg23415212
cg14177914	cg04914930		cg00595237			cg21525032
cg02638458	cg19721255		cg05082708			cg27504195
cg08506654	cg26725047		cg05729200			cg05904716
cg08767938	cg07908805		cg21454031			cg10888337
cg00698908	cg14520214		cg20948486			cg11567001
cg20387429	cg11799387		cg04611395			cg17198308
cg06137852	cg13759778		cg17787084			cg04743654
cg14628343	cg00940248		cg00806704			cg27028760
cg10399789	cg14806627		cg20565980			cg01641792
cg13457165	cg08068875		cg06341027			cg27519622
cg01407477	cg23459212		cg26929163			cg20116828
cg04580179	cg06024391		cg10150813			cg23435915
cg05173913	cg20637405		cg22122862			cg01961752
cg23037132	cg17435479		cg13759172			cg06623219
cg09299055	cg00585213		cg26114392			cg06488655
cg18692678	cg05876564		cg19092368			cg07868599
cg17602126	cg00874605		cg21609804			cg14134732
cg18173058	cg18659483		cg03667047			cg00363813
cg02232839	cg04722610		cg23444265			cg06698575
cg14014720	cg20930294		cg04413153			cg06381803
cg10461547	cg02193425		cg26266099			cg06693983
cg15676418	cg10700634		cg04929703			cg10763234
cg23191950	cg26325791		cg12062220			cg14786652
cg07446509	cg07194374		cg13415073			cg13918754
cg25383479	cg22306015		cg11079129			cg23719318
cg17820365	cg00525145		cg00791905			cg16916914
cg02915739	cg05119979		cg22461324			cg17137457
cg09145546	cg08760128		cg01229452			cg26267310
cg14883605	cg26829990		cg12751521			cg18075315
cg24743052	cg01548463		cg23009123			cg07679948
cg00589929	cg12593511		cg04939630			cg22413388
cg26471497	cg05633407		cg13303069			cg03451670
cg02503981	cg18744234		cg19092096			cg07687131
cg17727529	cg12308391		cg10883503			cg18329187
cg00784153	cg07807210		cg07428004			cg18987410
cg19978312	cg15231989		cg13337047			cg25090514
cg09181792	cg21719361		cg03532926			cg19586576
cg13695646	cg02417360		cg04111071			cg03762994
cg17520215	cg13075279		cg10298052			cg02493798
cg06952873	cg09256832		cg12177793			cg12262378
cg11808677	cg19093890		cg14093363			cg03066050
cg18424208	cg05575304		cg12730323			cg06363129
cg11373252	cg25424937		cg15404665			cg03678062
cg14755019	cg11168687		cg16395123			cg13011109
cg25054390	cg20092936		cg06213327			cg10074727
cg18769120	cg21834604		cg14282221			cg14120049
cg15122439	cg10251744		cg19776942			cg01896761
cg17454746	cg24003866		cg18344930			cg02229135
cg23556108	cg07108579		cg24646414			cg23251248
cg06133205	cg22931822		cg00334177			cg07160932
cg23210521	cg25227936		cg06039417			cg27478313
cg19308222	cg02477931		cg25597138			cg24683414
cg25142340	cg05598246		cg06654127			cg23606718
cg06396119	cg00549398		cg08574629			cg22736354
cg13448978	cg25737224		cg20689135			cg23091758
cg01843189	cg03910363		cg00644823			cg02383785
cg15261861	cg15318546		cg06680481			cg15409587
cg11329058	cg07223952		cg20279283			cg17471939
cg13372811	cg14265043		cg01129459			cg07146104
cg08439109	cg02011981		cg02058358			cg15022039
cg11361344	cg20592940		cg04899300			cg27523527
cg06375949	cg24210280		cg14640592			cg09425032
cg01673674	cg00394718		cg12320039			cg23659289
cg15108727	cg08863830		cg01573562			cg00510507
cg16276982	cg11736167		cg01835725			cg14971320
cg08026735	cg19356022		cg15677916			cg13423383
cg23028178	cg11676636		cg01100175			cg17280106
cg04079760	cg23266063		cg21565823			cg00491255
cg05611723	cg05590053		cg25313172			cg04934382
cg16851417	cg09324735		cg09175289			cg18990313
cg09784307	cg03751649		cg21849844			cg08632388
cg23991636	cg21676440		cg22043588			cg06022942
cg09997546	cg21663666		cg02773945			cg24330456
cg23193410	cg01703291		cg10546817			cg03738025
cg03279206	cg01105362		cg12064276			cg09017434
cg14611683	cg10002860		cg17971015			cg13954457
cg21697851	cg10547843		cg26110883			cg23479922
cg17261676	cg22805688		cg14319893			cg05991454
cg06895747	cg05757474		cg25400396			cg17861230
cg21273275	cg24844295		cg11854259			cg27320127
cg25257677	cg04750536		cg00594408			cg23998119
cg06536868	cg13276570		cg23792314			cg06737494
cg20167366	cg02713883		cg08475379			cg01867395
cg12408990	cg22701672		cg07593839			cg25478614
cg02855836	cg04286737		cg15810758			cg13080565
cg17642369	cg07101926		cg24931520			cg02623400
cg10982443	cg09094964		cg27588605			cg27578811
cg11179081	cg21148160		cg03585447			cg12892303
cg14997413	cg22720428		cg10236245			cg17269633
cg06275853	cg08951958		cg22974982			cg21911021
cg00237475	cg19760072		cg00201234			cg27011480
cg09834794	cg01016119		cg15835817			cg16038120
cg20547407	cg08914150		cg24092307			cg25078444
cg14557699	cg06613263		cg11695266			cg26078977
cg10570241	cg13113737		cg11706635			cg00394316
cg05452406	cg21401517		cg03291396			cg07536910
cg18501647	cg24587400		cg15703773			cg20003638
cg11749010	cg02765363		cg08582485			cg05578840
cg04078410	cg14142836		cg05056120			cg13781744
cg22647546	cg00706570		cg18049571			cg16733705
cg05143735	cg05633070		cg07379574			cg14130459
cg10997718	cg12014181		cg00955307			cg17737681
cg09492887	cg18020065		cg03839949			cg26292150
cg25399162	cg25581222		cg15427234			cg07806886
cg00210562	cg04573078		cg08827756			cg18247055
cg12419685	cg11367973		cg19324940			cg08120263
cg07236114	cg12477923		cg25511429			cg17966560
cg12687617	cg22707705		cg09349530			cg25778262
cg25687358	cg26721627		cg15422685			cg18115040
cg06926146	cg04597532		cg17859448			cg08070771
cg20885782	cg10071690		cg19305111			cg23189410
cg17176016	cg00186499		cg23762633			cg05575054
cg07015195	cg04132288		cg03933279			cg27076669
cg13444518	cg00219816		cg16091269			cg23248887
cg05667348	cg18482892		cg22299467			cg24471254
cg01122241	cg17349486		cg05426485			cg26290632
cg19876672	cg13514772		cg18031221			cg11254700
cg04115680	cg25916714		cg21775675			cg13246235
cg12765064	cg01719100		cg13928485			cg01227537
cg14225031	cg10151953		cg01267899			cg11174855
cg07152216	cg03899721		cg08233811			cg15427886
cg15416329	cg06807837		cg23342718			cg06424065
cg26896771	cg23157290		cg05444816			cg25645064
cg26640601	cg16074643		cg11981599			cg03593550
cg09279566	cg16901862		cg07516483			cg17163168
cg05613063	cg03739877		cg24811864			cg17555373
cg12636369	cg04969878		cg14570291			cg06664357
cg06946543	cg14527262		cg22635008			cg27272679
cg01984802	cg21028142		cg03301331			cg01097384
cg07658449	cg22565251		cg08102508			cg09547119
cg04912712	cg13926553		cg16088539			cg09578475
cg15523463	cg17540765		cg18237323			cg24466241
cg22679316	cg00004775		cg01477255			cg09655666
cg24287110	cg20011134		cg24495344			cg15834072
cg24771877	cg24608504		cg18438944			cg00748589
cg14550519	cg25376491		cg23109968			cg11344566
cg18436984	cg17240528		cg15611018			cg03507326
cg18811550	cg20208394		cg20962117			cg00962755
cg02506008	cg21211645		cg10746542			cg07589899
cg20680669	cg21390852		cg10443187			cg20119148
cg03025830	cg14101976		cg22685966			cg02391713
cg08219218	cg13995774		cg02211449			cg23546474
cg26218269	cg15226275		cg04945331			cg06638795
cg03106207	cg14494812		cg23681974			cg17161718
cg23781334	cg07435215		cg00257296			cg05213896
cg14059257	cg17807448		cg02627887			cg22851420
cg03827689	cg16383005		cg10163776			cg18054674
cg19463256	cg19301960		cg07560096			cg14643892
cg00622375	cg16721321		cg01110759			cg00346208
cg19274606	cg23702644		cg05291069			cg19416570
cg02928365	cg01178188		cg11926537			cg14361627
cg18020785	cg15839752		cg09888562			cg27549720
cg21006686	cg01699819		cg03053875			cg18667659
cg25140419	cg10064922		cg03113285			cg08097417
cg02536026	cg02443967		cg08780398			cg01682111
cg10591516	cg23815312		cg23647264			cg03760191
cg10994263	cg07625619		cg01313977			cg20318166
cg19951006	cg07748741		cg18395327			cg25895948
cg14033585	cg01154527		cg06159352			cg08840441
cg16911214	cg16815625		cg21370856			cg27179622
cg18259003	cg07477602		cg00149947			cg00947782
cg25341560	cg11779900		cg08806496			cg20249327
cg24587297	cg16576597		cg05223604			cg16582419
cg26279372	cg20645232		cg19210770			cg03972071
cg02399371	cg21205978		cg14711690			cg23712018
cg02398342	cg01052428		cg10029186			cg19060970
cg22325292	cg08065122		cg20302082			cg04295144
cg01332534	cg02762546		cg13949086			cg12934382
cg06722121	cg00458754		cg11751806			cg20415053
cg07338658	cg13948934		cg27370013			cg17187167
cg11482879	cg20800892		cg22057720			cg23306063
cg05684266	cg01797036		cg20780811			cg24051554
cg13065228	cg17449235		cg06812991			cg05156901
cg10304534	cg19462022		cg16280141			cg19112186
cg15818357	cg02259760		cg02727104			cg06299284
cg13075942	cg11779973		cg09430118			cg03174507
cg05384123	cg23708211		cg19504702			cg15548613
cg20512303	cg05090966		cg21045608			cg24574963
cg01424624	cg09868768		cg07471209			cg26861732
cg21811021	cg09686672		cg11955385			cg00580562
cg20874666	cg10646968		cg19794507			cg24363820
cg02580005	cg14074184		cg23818870			cg03309770
cg23009419	cg01611017		cg00481629			cg25820703
cg01344171	cg10159432		cg02587316			cg09832911
cg16021428	cg20849109		cg24594997			cg13245431
cg25589890	cg00581764		cg06656994			cg24778776
cg18664514	cg01636354		cg08334310			cg07855242
cg23170346	cg02549628		cg09711746			cg00038736
cg04383979	cg21449569		cg16400017			cg07135660
cg12930882	cg00487506		cg24250393			cg19402371
cg21476666	cg09304381		cg15054838			cg10962762
cg14842820	cg20993754		cg05127450			cg02757970
cg17543488	cg12058587		cg21522295			cg06472166
cg18497508	cg06193838		cg08253374			cg01463540
cg02327563	cg13054378		cg11558378			cg06906952
cg22041228	cg22949732		cg24509810			cg14171369
cg24604749	cg17201947		cg06149302			cg21687740
cg11573566	cg08767936		cg06062984			cg20431191
cg02799090	cg22239213		cg14972743			cg02336762
cg07029411	cg03176203		cg25439496			cg13458651
cg25509697	cg10294253		cg27378835			cg03598731
cg04896949	cg09024606		cg02034102			cg01997272
cg20125091	cg03722472		cg03972398			cg09799983
cg00297075	cg20240791		cg17869514			cg27177554
cg04901812	cg14679463		cg17922359			cg13023623
cg00516067	cg03807842		cg01866606			cg07674304
cg26783057	cg10665071		cg11308643			cg10791959
cg03507824	cg04603976		cg03932361			cg23287992
cg13409704	cg11759172		cg16198315			cg09036996
cg04099095	cg22877380		cg25385733			cg15138125
cg18055467	cg03939371		cg26106948			cg12134633
cg23624705	cg23176214		cg24863335			cg09496748
cg26802194	cg21473782		cg04379738			cg26132737
cg10336108	cg07102937		cg09524907			cg20422417
cg11845417	cg13798842		cg03568717			cg26915952
cg07827435	cg04017310		cg22322343			cg22306173
cg08461339	cg06869212		cg03764518			cg25123470
cg25760953	cg00179196		cg03365311			cg05995220
cg16204357	cg21107579		cg09704159			cg11572340
cg16860686	cg10789956		cg10492202			cg21033440
cg14352477	cg03656459		cg27272235			cg01560972
cg17587327	cg17120273		cg10686233			cg10359157
cg18812198	cg21974679		cg22111038			cg01081346
cg19224278	cg05373256		cg02159381			cg10094238
cg11527930	cg24437293		cg25569840			cg17780731
[truncated: 1,693 more rows]
