# Supplementary material for: Age-related DNA methylation changes are tissue-specific with ELOVL2 promoter methylation as exception
Source: Epigenetics Chromatin. 2018 May 30;11:25. doi: 10.1186/s13072-018-0191-3 (PMC5975493; doi:10.1186/s13072-018-0191-3)
Supplement: Supplementary file 4 — Additional file 4: Table S3. Number of tissues a gene near gain-aDMPs was found. [file 13072_2018_191_MOESM4_ESM.xlsx]

## Sheet: Number of tissues genes are ide
Ensembl gene id	Gene symbol	# of tissues
ENSG00000197977	ELOVL2	7
ENSG00000178163	ZNF518B	6
ENSG00000152977	ZIC1	6
ENSG00000213265	TSGA13	6
ENSG00000124140	SLC12A5	6
ENSG00000204314	PRRT1	6
ENSG00000119973	PRLHR	6
ENSG00000169918	OTUD7A	6
ENSG00000187772	LIN28B	6
ENSG00000104951	IL4I1	6
ENSG00000188573	FBLL1	6
ENSG00000108406	DHX40	6
ENSG00000168283	BMI1	6
ENSG00000121406	ZNF549	5
ENSG00000232040	ZBED9	5
ENSG00000213186	TRIM59	5
ENSG00000182968	SOX1	5
ENSG00000117748	RPA2	5
ENSG00000204764	RANBP17	5
ENSG00000151615	POU4F2	5
ENSG00000140521	POLG	5
ENSG00000105650	PDE4C	5
ENSG00000214357	NEURL1B	5
ENSG00000156959	LHFPL4	5
ENSG00000149243	KLHL35	5
ENSG00000187140	FOXD3	5
ENSG00000115641	FHL2	5
ENSG00000197406	DIO3	5
ENSG00000160161	CILP2	5
ENSG00000143032	BARHL2	5
ENSG00000105675	ATP4A	5
ENSG00000203995	ZYG11A	4
ENSG00000118156	ZNF541	4
ENSG00000171606	ZNF274	4
ENSG00000174963	ZIC4	4
ENSG00000182223	ZAR1	4
ENSG00000088930	XRN2	4
ENSG00000116213	WRAP73	4
ENSG00000148704	VAX1	4
ENSG00000037042	TUBG2	4
ENSG00000234127	TRIM26	4
ENSG00000169902	TPST1	4
ENSG00000078900	TP73	4
ENSG00000078902	TOLLIP	4
ENSG00000174292	TNK1	4
ENSG00000109133	TMEM33	4
ENSG00000118526	TCF21	4
ENSG00000121075	TBX4	4
ENSG00000136535	TBR1	4
ENSG00000162367	TAL1	4
ENSG00000127561	SYNGR3	4
ENSG00000153157	SYCP2L	4
ENSG00000167978	SRRM2	4
ENSG00000077327	SPAG6	4
ENSG00000217236	SP9	4
ENSG00000164651	SP8	4
ENSG00000108604	SMARCD2	4
ENSG00000022567	SLC45A4	4
ENSG00000112246	SIM1	4
ENSG00000105501	SIGLEC5	4
ENSG00000168779	SHOX2	4
ENSG00000250722	SEPP1	4
ENSG00000140386	SCAPER	4
ENSG00000172426	RSPH9	4
ENSG00000132881	RSG1	4
ENSG00000178718	RPP25	4
ENSG00000204618	RNF39	4
ENSG00000049449	RCN1	4
ENSG00000198915	RASGEF1A	4
ENSG00000155093	PTPRN2	4
ENSG00000172382	PRSS27	4
ENSG00000167525	PROCA1	4
ENSG00000112238	PRDM13	4
ENSG00000152192	POU4F1	4
ENSG00000198914	POU3F3	4
ENSG00000112137	PHACTR1	4
ENSG00000181195	PENK	4
ENSG00000204956	PCDHGA1	4
ENSG00000007372	PAX6	4
ENSG00000135903	PAX3	4
ENSG00000081087	OSTM1	4
ENSG00000164920	OSR2	4
ENSG00000175352	NRIP3	4
ENSG00000153234	NR4A2	4
ENSG00000163623	NKX6-1	4
ENSG00000109705	NKX3-2	4
ENSG00000189134	NKAPL	4
ENSG00000177551	NHLH2	4
ENSG00000178403	NEUROG2	4
ENSG00000104722	NEFM	4
ENSG00000172915	NBEA	4
ENSG00000163132	MSX1	4
ENSG00000130675	MNX1	4
ENSG00000197530	MIB2	4
ENSG00000172878	METAP1D	4
ENSG00000134138	MEIS2	4
ENSG00000183654	MARCH11	4
ENSG00000174697	LEP	4
ENSG00000138136	LBX1	4
ENSG00000170442	KRT86	4
ENSG00000136826	KLF4	4
ENSG00000184185	KCNJ12	4
ENSG00000171126	KCNG3	4
ENSG00000104848	KCNA7	4
ENSG00000113430	IRX4	4
ENSG00000177508	IRX3	4
ENSG00000170549	IRX1	4
ENSG00000136231	IGF2BP3	4
ENSG00000158748	HTR6	4
ENSG00000198353	HOXC4	4
ENSG00000106031	HOXA13	4
ENSG00000181218	HIST3H2A	4
ENSG00000169840	GSX1	4
ENSG00000133937	GSC	4
ENSG00000151025	GPR158	4
ENSG00000145888	GLRA1	4
ENSG00000074047	GLI2	4
ENSG00000107485	GATA3	4
ENSG00000176165	FOXG1	4
ENSG00000137273	FOXF2	4
ENSG00000163520	FBLN2	4
ENSG00000170264	FAM161A	4
ENSG00000106038	EVX1	4
ENSG00000164778	EN2	4
ENSG00000163577	EIF5A2	4
ENSG00000145191	EIF2B5	4
ENSG00000034239	EFCAB1	4
ENSG00000088881	EBF4	4
ENSG00000164330	EBF1	4
ENSG00000119772	DNMT3A	4
ENSG00000142700	DMRTA2	4
ENSG00000176124	DLEU1	4
ENSG00000142871	CYR61	4
ENSG00000138061	CYP1B1	4
ENSG00000214575	CPEB1	4
ENSG00000204248	COL11A2	4
ENSG00000125246	CLYBL	4
ENSG00000105472	CLEC11A	4
ENSG00000102924	CBLN1	4
ENSG00000012822	CALCOCO1	4
ENSG00000006283	CACNA1G	4
ENSG00000225556	C2CD4D	4
ENSG00000237172	B3GNT9	4
ENSG00000006125	AP2B1	4
ENSG00000177721	ANXA2R	4
ENSG00000178171	AMER3	4
ENSG00000188157	AGRN	4
ENSG00000043591	ADRB1	4
ENSG00000173175	ADCY5	4
ENSG00000196453	ZNF777	3
ENSG00000122482	ZNF644	3
ENSG00000258405	ZNF578	3
ENSG00000161551	ZNF577	3
ENSG00000102935	ZNF423	3
ENSG00000043355	ZIC2	3
ENSG00000105278	ZFR2	3
ENSG00000140836	ZFHX3	3
ENSG00000163958	ZDHHC19	3
ENSG00000130584	ZBTB46	3
ENSG00000109501	WFS1	3
ENSG00000062650	WAPAL	3
ENSG00000110799	VWF	3
ENSG00000158816	VWA5B1	3
ENSG00000168658	VWA3B	3
ENSG00000100987	VSX1	3
ENSG00000187135	VSTM2B	3
ENSG00000243284	VSIG8	3
ENSG00000026025	VIM	3
ENSG00000116035	VAX2	3
ENSG00000118369	USP35	3
ENSG00000059145	UNKL	3
ENSG00000213886	UBD	3
ENSG00000178093	TSSK6	3
ENSG00000204713	TRIM27	3
ENSG00000185215	TNFAIP2	3
ENSG00000165548	TMEM63C	3
ENSG00000204278	TMEM235	3
ENSG00000164325	TMEM174	3
ENSG00000164438	TLX3	3
ENSG00000137203	TFAP2A	3
ENSG00000159648	TEPP	3
ENSG00000163239	TDRD10	3
ENSG00000089225	TBX5	3
ENSG00000112837	TBX18	3
ENSG00000092607	TBX15	3
ENSG00000011347	SYT7	3
ENSG00000145087	STXBP5L	3
ENSG00000104375	STK3	3
ENSG00000105889	STEAP1B	3
ENSG00000066923	STAG3	3
ENSG00000157005	SST	3
ENSG00000139767	SRRM4	3
ENSG00000167642	SPINT2	3
ENSG00000072195	SPEG	3
ENSG00000204335	SP5	3
ENSG00000125398	SOX9	3
ENSG00000110693	SOX6	3
ENSG00000164736	SOX17	3
ENSG00000176887	SOX11	3
ENSG00000168917	SLC35G2	3
ENSG00000130304	SLC27A1	3
ENSG00000170615	SLC26A5	3
ENSG00000110446	SLC15A3	3
ENSG00000188779	SKOR1	3
ENSG00000138083	SIX3	3
ENSG00000126778	SIX1	3
ENSG00000198879	SFMBT2	3
ENSG00000174938	SEZ6L2	3
ENSG00000069188	SDK2	3
ENSG00000054282	SDCCAG8	3
ENSG00000104112	SCG3	3
ENSG00000119042	SATB2	3
ENSG00000101115	SALL4	3
ENSG00000103449	SALL1	3
ENSG00000125691	RPL23	3
ENSG00000105982	RNF32	3
ENSG00000140519	RHCG	3
ENSG00000132677	RHBG	3
ENSG00000111783	RFX4	3
ENSG00000068028	RASSF1	3
ENSG00000146090	RASGEF1C	3
ENSG00000132329	RAMP1	3
ENSG00000184672	RALYL	3
ENSG00000131242	RAB11FIP4	3
ENSG00000054356	PTPRN	3
ENSG00000116132	PRRX1	3
ENSG00000135406	PRPH	3
ENSG00000061455	PRDM6	3
ENSG00000142611	PRDM16	3
ENSG00000121335	PRB2	3
ENSG00000078304	PPP2R5C	3
ENSG00000104881	PPP1R13L	3
ENSG00000125503	PPP1R12C	3
ENSG00000091010	POU4F3	3
ENSG00000169499	PLEKHA2	3
ENSG00000105223	PLD3	3
ENSG00000069011	PITX1	3
ENSG00000174307	PHLDA3	3
ENSG00000113448	PDE4D	3
ENSG00000171815	PCDHB1	3
ENSG00000204970	PCDHA1	3
ENSG00000156453	PCDH1	3
ENSG00000198807	PAX9	3
ENSG00000196092	PAX5	3
ENSG00000075891	PAX2	3
ENSG00000149380	P4HA3	3
ENSG00000165588	OTX2	3
ENSG00000115507	OTX1	3
ENSG00000171540	OTP	3
ENSG00000143867	OSR1	3
ENSG00000104044	OCA2	3
ENSG00000122584	NXPH1	3
ENSG00000132182	NUP210	3
ENSG00000065320	NTN1	3
ENSG00000165671	NSD1	3
ENSG00000185551	NR2F2	3
ENSG00000125816	NKX2-4	3
ENSG00000187566	NHLRC1	3
ENSG00000050344	NFE2L3	3
ENSG00000100968	NFATC4	3
ENSG00000181965	NEUROG1	3
ENSG00000156170	NDUFAF6	3
ENSG00000096264	NCR2	3
ENSG00000205358	MT1H	3
ENSG00000102539	MLNR	3
ENSG00000112139	MDGA1	3
ENSG00000112118	MCM3	3
ENSG00000234602	MCIDAS	3
ENSG00000142733	MAP3K6	3
ENSG00000173212	MAB21L3	3
ENSG00000159374	M1AP	3
ENSG00000126243	LRFN3	3
ENSG00000121207	LRAT	3
ENSG00000136944	LMX1B	3
ENSG00000135363	LMO2	3
ENSG00000185621	LMLN	3
ENSG00000106852	LHX6	3
ENSG00000089116	LHX5	3
ENSG00000179528	LBX2	3
ENSG00000135480	KRT7	3
ENSG00000117245	KIF17	3
ENSG00000163808	KIF15	3
ENSG00000196872	KIAA1211L	3
ENSG00000053918	KCNQ1	3
ENSG00000184261	KCNK12	3
ENSG00000120049	KCNIP2	3
ENSG00000182264	IZUMO1	3
ENSG00000159556	ISL2	3
ENSG00000173404	INSM1	3
ENSG00000188263	IL17REL	3
ENSG00000004776	HSPB6	3
ENSG00000116983	HPCAL4	3
ENSG00000128714	HOXD13	3
ENSG00000128710	HOXD10	3
ENSG00000260027	HOXB7	3
ENSG00000078399	HOXA9	3
ENSG00000105997	HOXA3	3
ENSG00000105996	HOXA2	3
ENSG00000005073	HOXA11	3
ENSG00000188816	HMX2	3
ENSG00000108924	HLF	3
ENSG00000204642	HLA-F	3
ENSG00000124635	HIST1H2BJ	3
ENSG00000196747	HIST1H2AI	3
ENSG00000124575	HIST1H1D	3
ENSG00000163909	HEYL	3
ENSG00000164107	HAND2	3
ENSG00000113196	HAND1	3
ENSG00000164082	GRM2	3
ENSG00000182771	GRID1	3
ENSG00000120251	GRIA2	3
ENSG00000166923	GREM1	3
ENSG00000170128	GPR25	3
ENSG00000179399	GPC5	3
ENSG00000089639	GMIP	3
ENSG00000112699	GMDS	3
ENSG00000182963	GJC1	3
ENSG00000121853	GHSR	3
ENSG00000179168	GGN	3
ENSG00000162676	GFI1	3
ENSG00000143869	GDF7	3
ENSG00000156466	GDF6	3
ENSG00000204681	GABBR1	3
ENSG00000188763	FZD9	3
ENSG00000148803	FUOM	3
ENSG00000214336	FOXI3	3
ENSG00000178919	FOXE1	3
ENSG00000186564	FOXD2	3
ENSG00000054598	FOXC1	3
ENSG00000128610	FEZF1	3
ENSG00000112787	FBRSL1	3
ENSG00000182103	FAM181B	3
ENSG00000113391	FAM172A	3
ENSG00000196990	FAM163B	3
ENSG00000174279	EVX2	3
ENSG00000142459	EVI5L	3
ENSG00000268964	ERVV-2	3
ENSG00000104714	ERICH1	3
ENSG00000154380	ENAH	3
ENSG00000163064	EN1	3
ENSG00000225968	ELFN1	3
ENSG00000162374	ELAVL4	3
ENSG00000115504	EHBP1	3
ENSG00000108001	EBF3	3
ENSG00000135144	DTX1	3
ENSG00000069696	DRD4	3
ENSG00000167646	DNAAF3	3
ENSG00000006377	DLX6	3
ENSG00000144355	DLX1	3
ENSG00000050165	DKK3	3
ENSG00000109851	DBX1	3
ENSG00000172817	CYP7B1	3
ENSG00000171604	CXXC5	3
ENSG00000072832	CRMP1	3
ENSG00000120088	CRHR1	3
ENSG00000178773	CPNE7	3
ENSG00000135678	CPM	3
ENSG00000107864	CPEB3	3
ENSG00000111775	COX6A1	3
ENSG00000105664	COMP	3
ENSG00000187498	COL4A1	3
ENSG00000100473	COCH	3
ENSG00000155052	CNTNAP5	3
ENSG00000140932	CMTM2	3
ENSG00000176435	CLEC14A	3
ENSG00000184697	CLDN6	3
ENSG00000100604	CHGA	3
ENSG00000072609	CHFR	3
ENSG00000171316	CHD7	3
ENSG00000116254	CHD5	3
ENSG00000101489	CELF4	3
ENSG00000183307	CECR6	3
ENSG00000129757	CDKN1C	3
ENSG00000107736	CDH23	3
ENSG00000105401	CDC37	3
ENSG00000205089	CCNI2	3
ENSG00000205476	CCDC85C	3
ENSG00000163081	CCDC140	3
ENSG00000141570	CBX8	3
ENSG00000160200	CBS	3
ENSG00000175868	CALCB	3
ENSG00000100314	CABP7	3
ENSG00000215217	C5orf49	3
ENSG00000088854	C20orf194	3
ENSG00000125462	C1orf61	3
ENSG00000180336	C17orf104	3
ENSG00000171224	C10orf35	3
ENSG00000100425	BRD1	3
ENSG00000180828	BHLHE22	3
ENSG00000176697	BDNF	3
ENSG00000125492	BARHL1	3
ENSG00000147614	ATP6V0D2	3
ENSG00000162772	ATF3	3
ENSG00000147799	ARHGAP39	3
ENSG00000132842	AP3B1	3
ENSG00000052850	ALX4	3
ENSG00000180318	ALX1	3
ENSG00000136383	ALPK3	3
ENSG00000184254	ALDH1A3	3
ENSG00000196581	AJAP1	3
ENSG00000176092	AIM1L	3
ENSG00000184160	ADRA2C	3
ENSG00000170425	ADORA2B	3
ENSG00000162618	ADGRL4	3
ENSG00000180264	ADGRD2	3
ENSG00000164742	ADCY1	3
ENSG00000159842	ABR	3
ENSG00000168792	ABHD15	3
ENSG00000273049		3
ENSG00000258881		3
ENSG00000132003	ZSWIM4	2
ENSG00000137185	ZSCAN9	2
ENSG00000131848	ZSCAN5A	2
ENSG00000121413	ZSCAN18	2
ENSG00000158691	ZSCAN12	2
ENSG00000223614	ZNF735	2
ENSG00000269067	ZNF728	2
ENSG00000181450	ZNF678	2
ENSG00000198046	ZNF667	2
ENSG00000179930	ZNF648	2
ENSG00000198551	ZNF627	2
ENSG00000270011	ZNF559-ZNF177	2
ENSG00000204519	ZNF551	2
ENSG00000165655	ZNF503	2
ENSG00000229676	ZNF492	2
ENSG00000225614	ZNF469	2
ENSG00000197013	ZNF429	2
ENSG00000161642	ZNF385A	2
ENSG00000181315	ZNF322	2
ENSG00000205903	ZNF316	2
ENSG00000197935	ZNF311	2
ENSG00000159917	ZNF235	2
ENSG00000167377	ZNF23	2
ENSG00000197279	ZNF165	2
ENSG00000196646	ZNF136	2
ENSG00000141497	ZMYND15	2
ENSG00000108175	ZMIZ1	2
ENSG00000106261	ZKSCAN1	2
ENSG00000171649	ZIK1	2
ENSG00000139800	ZIC5	2
ENSG00000091656	ZFHX4	2
ENSG00000172671	ZFAND4	2
ENSG00000169554	ZEB2	2
ENSG00000175048	ZDHHC14	2
ENSG00000204186	ZDBF2	2
ENSG00000178199	ZC3H12D	2
ENSG00000166793	YPEL4	2
ENSG00000006047	YBX2	2
ENSG00000108039	XPNPEP1	2
ENSG00000109046	WSB1	2
ENSG00000143816	WNT9A	2
ENSG00000188064	WNT7B	2
ENSG00000134245	WNT2B	2
ENSG00000169884	WNT10B	2
ENSG00000101443	WFDC2	2
ENSG00000162643	WDR63	2
ENSG00000150627	WDR17	2
ENSG00000170419	VSTM2A	2
ENSG00000019102	VSIG2	2
ENSG00000186806	VSIG10L	2
ENSG00000100749	VRK1	2
ENSG00000106018	VIPR2	2
ENSG00000197415	VEPH1	2
ENSG00000213585	VDAC1	2
ENSG00000167118	URM1	2
ENSG00000183463	URAD	2
ENSG00000183696	UPP1	2
ENSG00000164853	UNCX	2
ENSG00000133958	UNC79	2
ENSG00000156687	UNC5D	2
ENSG00000113763	UNC5A	2
ENSG00000083290	ULK2	2
ENSG00000163794	UCN	2
ENSG00000137831	UACA	2
ENSG00000198431	TXNRD1	2
ENSG00000166676	TVP23A	2
ENSG00000130338	TULP4	2
ENSG00000152086	TUBA3E	2
ENSG00000162571	TTLL10	2
ENSG00000018699	TTC27	2
ENSG00000146216	TTBK1	2
ENSG00000121297	TSHZ3	2
ENSG00000130529	TRPM4	2
ENSG00000069018	TRPC7	2
ENSG00000177238	TRIM72	2
ENSG00000206557	TRIM71	2
ENSG00000146054	TRIM7	2
ENSG00000134253	TRIM45	2
ENSG00000166326	TRIM44	2
ENSG00000204614	TRIM40	2
ENSG00000152503	TRIM36	2
ENSG00000204610	TRIM15	2
ENSG00000255690	TRIL	2
ENSG00000170893	TRH	2
ENSG00000174599	TRAM1L1	2
ENSG00000102871	TRADD	2
ENSG00000261594	TPBGL	2
ENSG00000175274	TP53I11	2
ENSG00000124191	TOX2	2
ENSG00000168477	TNXB	2
ENSG00000120659	TNFSF11	2
ENSG00000146433	TMEM181	2
ENSG00000258986	TMEM179	2
ENSG00000152154	TMEM178A	2
ENSG00000127419	TMEM175	2
ENSG00000157111	TMEM171	2
ENSG00000186889	TMEM17	2
ENSG00000164180	TMEM161B	2
ENSG00000181291	TMEM132E	2
ENSG00000139364	TMEM132B	2
ENSG00000115297	TLX2	2
ENSG00000107807	TLX1	2
ENSG00000187554	TLR5	2
ENSG00000104067	TJP1	2
ENSG00000187720	THSD4	2
ENSG00000151090	THRB	2
ENSG00000178726	THBD	2
ENSG00000042832	TG	2
ENSG00000116819	TFAP2E	2
ENSG00000187605	TET3	2
ENSG00000138336	TET1	2
ENSG00000152760	TCTEX1D1	2
ENSG00000124678	TCP11	2
ENSG00000125878	TCF15	2
ENSG00000135111	TBX3	2
ENSG00000073861	TBX21	2
ENSG00000164532	TBX20	2
ENSG00000167291	TBC1D16	2
ENSG00000149591	TAGLN	2
ENSG00000169836	TACR3	2
ENSG00000176358	TAC4	2
ENSG00000139973	SYT16	2
ENSG00000182253	SYNM	2
ENSG00000183379	SYNDIG1L	2
ENSG00000157152	SYN2	2
ENSG00000168818	STX18	2
ENSG00000143093	STRIP1	2
ENSG00000165752	STK32C	2
ENSG00000113739	STC2	2
ENSG00000126561	STAT5A	2
ENSG00000177511	ST8SIA3	2
ENSG00000139874	SSTR1	2
ENSG00000177679	SRRM3	2
ENSG00000196220	SRGAP3	2
ENSG00000137767	SQRDL	2
ENSG00000160460	SPTBN4	2
ENSG00000203772	SPRN	2
ENSG00000063176	SPHK2	2
ENSG00000065526	SPEN	2
ENSG00000123352	SPATS2	2
ENSG00000163071	SPATA18	2
ENSG00000144451	SPAG16	2
ENSG00000105866	SP4	2
ENSG00000171056	SOX7	2
ENSG00000124766	SOX4	2
ENSG00000181449	SOX2	2
ENSG00000198944	SOWAHA	2
ENSG00000171243	SOSTDC1	2
ENSG00000108018	SORCS1	2
ENSG00000214338	SOGA3	2
ENSG00000109610	SOD3	2
ENSG00000174226	SNX31	2
ENSG00000162804	SNED1	2
ENSG00000188176	SMTNL2	2
ENSG00000250317	SMIM20	2
ENSG00000268182	SMIM17	2
ENSG00000175387	SMAD2	2
ENSG00000184347	SLIT3	2
ENSG00000154760	SLFN13	2
ENSG00000165970	SLC6A5	2
ENSG00000163817	SLC6A20	2
ENSG00000101276	SLC52A3	2
ENSG00000144290	SLC4A10	2
ENSG00000104635	SLC39A14	2
ENSG00000133195	SLC39A11	2
ENSG00000171612	SLC25A33	2
ENSG00000120329	SLC25A2	2
ENSG00000105143	SLC1A6	2
ENSG00000104888	SLC17A7	2
ENSG00000100156	SLC16A8	2
ENSG00000174326	SLC16A11	2
ENSG00000141485	SLC13A5	2
ENSG00000145248	SLC10A4	2
ENSG00000215474	SKOR2	2
ENSG00000180592	SKIDA1	2
ENSG00000170577	SIX2	2
ENSG00000213445	SIPA1	2
ENSG00000072858	SIDT1	2
ENSG00000162105	SHANK2	2
ENSG00000161681	SHANK1	2
ENSG00000214193	SH3D21	2
ENSG00000127990	SGCE	2
ENSG00000170624	SGCD	2
ENSG00000107819	SFXN3	2
ENSG00000164300	SERINC5	2
ENSG00000137872	SEMA6D	2
ENSG00000075826	SEC31B	2
ENSG00000180900	SCRIB	2
ENSG00000196876	SCN8A	2
ENSG00000105711	SCN1B	2
ENSG00000079689	SCGN	2
ENSG00000205209	SCGB2B2	2
ENSG00000256463	SALL3	2
ENSG00000198626	RYR2	2
ENSG00000020633	RUNX3	2
ENSG00000159216	RUNX1	2
ENSG00000108309	RUNDC3A	2
ENSG00000186907	RTN4RL2	2
ENSG00000185924	RTN4RL1	2
ENSG00000116954	RRAGC	2
ENSG00000147604	RPL7	2
ENSG00000172809	RPL38	2
ENSG00000071082	RPL31	2
ENSG00000154134	ROBO3	2
ENSG00000164068	RNF123	2
ENSG00000157450	RNF111	2
ENSG00000129465	RIPK3	2
ENSG00000166405	RIC3	2
ENSG00000116574	RHOU	2
ENSG00000173156	RHOD	2
ENSG00000072422	RHOBTB1	2
ENSG00000186326	RGS9BP	2
ENSG00000132554	RGS22	2
ENSG00000147509	RGS20	2
ENSG00000100918	REC8	2
ENSG00000153250	RBMS1	2
ENSG00000132819	RBM38	2
ENSG00000112183	RBM24	2
ENSG00000078328	RBFOX1	2
ENSG00000134438	RAX	2
ENSG00000128045	RASL11B	2
ENSG00000182185	RAD51B	2
ENSG00000161800	RACGAP1	2
ENSG00000179331	RAB39A	2
ENSG00000172794	RAB37	2
ENSG00000060656	PTPRU	2
ENSG00000144407	PTH2R	2
ENSG00000168267	PTF1A	2
ENSG00000185920	PTCH1	2
ENSG00000240065	PSMB9	2
ENSG00000258223	PRSS58	2
ENSG00000117707	PROX1	2
ENSG00000116731	PRDM2	2
ENSG00000147596	PRDM14	2
ENSG00000159182	PRAC1	2
ENSG00000175175	PPM1E	2
ENSG00000185668	POU3F1	2
ENSG00000100142	POLR2F	2
ENSG00000171680	PLEKHG5	2
ENSG00000178209	PLEC	2
ENSG00000180287	PLD5	2
ENSG00000154822	PLCL2	2
ENSG00000179761	PIPOX	2
ENSG00000109132	PHOX2B	2
ENSG00000136147	PHF11	2
ENSG00000196570	PFN3	2
ENSG00000204220	PFDN6	2
ENSG00000187800	PEAR1	2
ENSG00000139515	PDX1	2
ENSG00000197461	PDGFA	2
ENSG00000112541	PDE10A	2
ENSG00000175426	PCSK1	2
ENSG00000120327	PCDHB14	2
ENSG00000118946	PCDH17	2
ENSG00000150275	PCDH15	2
ENSG00000183570	PCBP3	2
ENSG00000185630	PBX1	2
ENSG00000009709	PAX7	2
ENSG00000197702	PARVA	2
ENSG00000188582	PAQR9	2
ENSG00000171759	PAH	2
ENSG00000072682	P4HA2	2
ENSG00000110048	OSBP	2
ENSG00000181803	OR6S1	2
ENSG00000172640	OR10AD1	2
ENSG00000112038	OPRM1	2
ENSG00000205922	ONECUT3	2
ENSG00000119547	ONECUT2	2
ENSG00000169856	ONECUT1	2
ENSG00000177468	OLIG3	2
ENSG00000102837	OLFM4	2
ENSG00000197444	OGDHL	2
ENSG00000167693	NXN	2
ENSG00000185290	NUPR1L	2
ENSG00000196358	NTNG2	2
ENSG00000182667	NTM	2
ENSG00000106459	NRF1	2
ENSG00000116833	NR5A2	2
ENSG00000175745	NR2F1	2
ENSG00000112333	NR2E1	2
ENSG00000144852	NR1I2	2
ENSG00000106236	NPTX2	2
ENSG00000131697	NPHP4	2
ENSG00000086991	NOX4	2
ENSG00000089250	NOS1	2
ENSG00000148826	NKX6-2	2
ENSG00000180053	NKX2-6	2
ENSG00000183072	NKX2-5	2
ENSG00000136352	NKX2-1	2
ENSG00000116962	NID1	2
ENSG00000066248	NGEF	2
ENSG00000162599	NFIA	2
ENSG00000131196	NFATC1	2
ENSG00000162992	NEUROD1	2
ENSG00000132688	NES	2
ENSG00000196498	NCOR2	2
ENSG00000161653	NAGS	2
ENSG00000102921	N4BP1	2
ENSG00000036448	MYOM2	2
ENSG00000176658	MYO1D	2
ENSG00000145555	MYO10	2
ENSG00000136997	MYC	2
ENSG00000196091	MYBPC1	2
ENSG00000261272	MUC22	2
ENSG00000128654	MTX2	2
ENSG00000003987	MTMR7	2
ENSG00000132749	MTL5	2
ENSG00000205364	MT1M	2
ENSG00000198417	MT1F	2
ENSG00000205362	MT1A	2
ENSG00000120149	MSX2	2
ENSG00000178860	MSC	2
ENSG00000154719	MRPL39	2
ENSG00000108852	MPP2	2
ENSG00000169184	MN1	2
ENSG00000196549	MME	2
ENSG00000148773	MKI67	2
ENSG00000174197	MGA	2
ENSG00000254726	MEX3A	2
ENSG00000106511	MEOX2	2
ENSG00000145794	MEGF10	2
ENSG00000081189	MEF2C	2
ENSG00000085276	MECOM	2
ENSG00000124159	MATN4	2
ENSG00000144583	MARCH4	2
ENSG00000008735	MAPK8IP2	2
ENSG00000185022	MAFF	2
ENSG00000182759	MAFA	2
ENSG00000133315	MACROD1	2
ENSG00000061337	LZTS1	2
ENSG00000176956	LY6H	2
ENSG00000172901	LVRN	2
ENSG00000168056	LTBP3	2
ENSG00000106355	LSM5	2
ENSG00000154237	LRRK1	2
ENSG00000144749	LRIG1	2
ENSG00000121931	LRIF1	2
ENSG00000198589	LRBA	2
ENSG00000171517	LPAR3	2
ENSG00000162761	LMX1A	2
ENSG00000166407	LMO1	2
ENSG00000103227	LMF1	2
ENSG00000131914	LIN28A	2
ENSG00000136490	LIMD2	2
ENSG00000064042	LIMCH1	2
ENSG00000143355	LHX9	2
ENSG00000162624	LHX8	2
ENSG00000106689	LHX2	2
ENSG00000143768	LEFTY2	2
ENSG00000145826	LECT2	2
ENSG00000171435	KSR2	2
ENSG00000111615	KRR1	2
ENSG00000133619	KRBA1	2
ENSG00000185271	KLHL33	2
ENSG00000172059	KLF11	2
ENSG00000134962	KLB	2
ENSG00000133116	KL	2
ENSG00000088970	KIZ	2
ENSG00000149571	KIRREL3	2
ENSG00000168280	KIF5C	2
ENSG00000182329	KIAA2012	2
ENSG00000120733	KDM3B	2
ENSG00000134504	KCTD1	2
ENSG00000124134	KCNS1	2
ENSG00000117013	KCNQ4	2
ENSG00000169427	KCNK9	2
ENSG00000173338	KCNK7	2
ENSG00000171303	KCNK3	2
ENSG00000182132	KCNIP1	2
ENSG00000135519	KCNH3	2
ENSG00000177272	KCNA3	2
ENSG00000187715	KBTBD12	2
ENSG00000107821	KAZALD1	2
ENSG00000167216	KATNAL2	2
ENSG00000008083	JARID2	2
ENSG00000166086	JAM3	2
ENSG00000143772	ITPKB	2
ENSG00000137825	ITPKA	2
ENSG00000005884	ITGA3	2
ENSG00000005961	ITGA2B	2
ENSG00000063241	ISOC2	2
ENSG00000167178	ISLR2	2
ENSG00000170561	IRX2	2
ENSG00000185950	IRS2	2
ENSG00000168348	INSM2	2
ENSG00000109452	INPP4B	2
ENSG00000163083	INHBB	2
ENSG00000143195	ILDR2	2
ENSG00000016402	IL20RA	2
ENSG00000080854	IGSF9B	2
ENSG00000142549	IGLON5	2
ENSG00000163453	IGFBP7	2
ENSG00000159217	IGF2BP1	2
ENSG00000272395	IFNL4	2
ENSG00000188483	IER5L	2
ENSG00000127415	IDUA	2
ENSG00000115738	ID2	2
ENSG00000105376	ICAM5	2
ENSG00000068001	HYAL2	2
ENSG00000136273	HUS1	2
ENSG00000169495	HTRA4	2
ENSG00000148680	HTR7	2
ENSG00000102878	HSF4	2
ENSG00000149084	HSD17B12	2
ENSG00000128709	HOXD9	2
ENSG00000170178	HOXD12	2
ENSG00000128713	HOXD11	2
ENSG00000122592	HOXA7	2
ENSG00000176635	HORMAD2	2
ENSG00000095066	HOOK2	2
ENSG00000149948	HMGA2	2
ENSG00000183624	HMCES	2
ENSG00000136630	HLX	2
ENSG00000158406	HIST1H4H	2
ENSG00000185130	HIST1H2BL	2
ENSG00000184357	HIST1H1B	2
ENSG00000124610	HIST1H1A	2
ENSG00000124440	HIF3A	2
ENSG00000166135	HIF1AN	2
ENSG00000167861	HID1	2
ENSG00000152804	HHEX	2
ENSG00000144485	HES6	2
ENSG00000188290	HES4	2
ENSG00000122557	HERPUD2	2
ENSG00000165478	HEPACAM	2
ENSG00000162639	HENMT1	2
ENSG00000164588	HCN1	2
ENSG00000105509	HAS1	2
ENSG00000187664	HAPLN4	2
ENSG00000048545	GUCA1A	2
ENSG00000124493	GRM4	2
ENSG00000105464	GRIN2D	2
ENSG00000161509	GRIN2C	2
ENSG00000164418	GRIK2	2
ENSG00000188092	GPR89B	2
ENSG00000180929	GPR62	2
ENSG00000146360	GPR6	2
ENSG00000166073	GPR176	2
ENSG00000174567	GOLT1A	2
ENSG00000176533	GNG7	2
ENSG00000114353	GNAI2	2
ENSG00000146535	GNA12	2
ENSG00000112164	GLP1R	2
ENSG00000198835	GJC2	2
ENSG00000165474	GJB2	2
ENSG00000121743	GJA3	2
ENSG00000131459	GFPT2	2
ENSG00000168621	GDNF	2
ENSG00000124194	GDAP1L1	2
ENSG00000168505	GBX2	2
ENSG00000136574	GATA4	2
ENSG00000179348	GATA2	2
ENSG00000174473	GALNTL6	2
ENSG00000110328	GALNT18	2
ENSG00000128683	GAD1	2
ENSG00000166206	GABRB3	2
ENSG00000177283	FZD8	2
ENSG00000155760	FZD7	2
ENSG00000163251	FZD5	2
ENSG00000150201	FXYD4	2
ENSG00000171877	FRMD5	2
ENSG00000164379	FOXQ1	2
ENSG00000137166	FOXP4	2
ENSG00000206262	FOXL2NB	2
ENSG00000183770	FOXL2	2
ENSG00000164916	FOXK1	2
ENSG00000186790	FOXE3	2
ENSG00000204612	FOXB2	2
ENSG00000171956	FOXB1	2
ENSG00000155816	FMN2	2
ENSG00000128591	FLNC	2
ENSG00000151702	FLI1	2
ENSG00000145216	FIP1L1	2
ENSG00000107831	FGF8	2
ENSG00000158815	FGF17	2
ENSG00000114279	FGF12	2
ENSG00000113578	FGF1	2
ENSG00000153266	FEZF2	2
ENSG00000146618	FERD3L	2
ENSG00000130475	FCHO1	2
ENSG00000196159	FAT4	2
ENSG00000153310	FAM49B	2
ENSG00000185112	FAM43A	2
ENSG00000203795	FAM24A	2
ENSG00000177706	FAM20C	2
ENSG00000108021	FAM208B	2
ENSG00000184599	FAM19A3	2
ENSG00000198673	FAM19A2	2
ENSG00000183662	FAM19A1	2
ENSG00000047662	FAM184B	2
ENSG00000175170	FAM182B	2
ENSG00000204442	FAM155A	2
ENSG00000189292	FAM150B	2
ENSG00000135842	FAM129A	2
ENSG00000112319	EYA4	2
ENSG00000104313	EYA1	2
ENSG00000130713	EXOSC2	2
ENSG00000134954	ETS1	2
ENSG00000196482	ESRRG	2
ENSG00000187017	ESPN	2
ENSG00000149564	ESAM	2
ENSG00000157554	ERG	2
ENSG00000105131	EPHX3	2
ENSG00000133216	EPHB2	2
ENSG00000116106	EPHA4	2
ENSG00000142627	EPHA2	2
ENSG00000163508	EOMES	2
ENSG00000170370	EMX2	2
ENSG00000125746	EML2	2
ENSG00000196361	ELAVL3	2
ENSG00000100664	EIF5	2
ENSG00000143486	EIF2D	2
ENSG00000119718	EIF2B2	2
ENSG00000164318	EGFLAM	2
ENSG00000221818	EBF2	2
ENSG00000162490	DRAXIN	2
ENSG00000188641	DPYD	2
ENSG00000130226	DPP6	2
ENSG00000175497	DPP10	2
ENSG00000149927	DOC2A	2
ENSG00000116675	DNAJC6	2
ENSG00000114841	DNAH1	2
ENSG00000173253	DMRT2	2
ENSG00000137090	DMRT1	2
ENSG00000132837	DMGDH	2
ENSG00000100206	DMC1	2
ENSG00000197587	DMBX1	2
ENSG00000115844	DLX2	2
ENSG00000080845	DLGAP4	2
ENSG00000198010	DLGAP2	2
ENSG00000008226	DLEC1	2
ENSG00000104371	DKK4	2
ENSG00000155011	DKK2	2
ENSG00000231672	DIRC3	2
ENSG00000145214	DGKQ	2
ENSG00000185000	DGAT1	2
ENSG00000175084	DES	2
ENSG00000099958	DERL3	2
ENSG00000168350	DEGS2	2
ENSG00000197410	DCHS2	2
ENSG00000187553	CYP26C1	2
ENSG00000107562	CXCL12	2
ENSG00000111249	CUX2	2
ENSG00000257923	CUX1	2
ENSG00000169862	CTNND2	2
ENSG00000196431	CRYBA4	2
ENSG00000095713	CRTAC1	2
ENSG00000182809	CRIP2	2
ENSG00000106113	CRHR2	2
ENSG00000205560	CPT1B	2
ENSG00000144550	CPNE9	2
ENSG00000145920	CPLX2	2
ENSG00000167549	CORO6	2
ENSG00000092758	COL9A3	2
ENSG00000049089	COL9A2	2
ENSG00000106078	COBL	2
ENSG00000113805	CNTN3	2
ENSG00000146910	CNPY1	2
ENSG00000174871	CNIH2	2
ENSG00000070729	CNGB1	2
ENSG00000153551	CMTM7	2
ENSG00000166250	CLMP	2
ENSG00000169583	CLIC3	2
ENSG00000013297	CLDN11	2
ENSG00000179862	CITED4	2
ENSG00000138433	CIR1	2
ENSG00000176194	CIDEA	2
ENSG00000117971	CHRNB4	2
ENSG00000170175	CHRNB1	2
ENSG00000168539	CHRM1	2
ENSG00000134216	CHIA	2
ENSG00000070748	CHAT	2
ENSG00000001626	CFTR	2
ENSG00000188596	CFAP54	2
ENSG00000206530	CFAP44	2
ENSG00000223802	CERS1	2
ENSG00000100162	CENPM	2
ENSG00000008300	CELSR3	2
ENSG00000075275	CELSR1	2
ENSG00000165556	CDX2	2
ENSG00000113722	CDX1	2
ENSG00000170558	CDH2	2
ENSG00000163814	CDCP1	2
ENSG00000177675	CD163L1	2
ENSG00000163660	CCNL1	2
ENSG00000118971	CCND2	2
ENSG00000149201	CCDC81	2
ENSG00000169515	CCDC8	2
ENSG00000165325	CCDC67	2
ENSG00000104983	CCDC61	2
ENSG00000140481	CCDC33	2
ENSG00000198003	CCDC151	2
ENSG00000136710	CCDC115	2
ENSG00000181378	CCDC108	2
ENSG00000173894	CBX2	2
ENSG00000054803	CBLN4	2
ENSG00000188782	CATSPER4	2
ENSG00000130940	CASZ1	2
ENSG00000228146	CASP16	2
ENSG00000204682	CASC10	2
ENSG00000162909	CAPN2	2
ENSG00000014216	CAPN1	2
ENSG00000171735	CAMTA1	2
ENSG00000143919	CAMKMT	2
ENSG00000104327	CALB1	2
ENSG00000163618	CADPS	2
ENSG00000182985	CADM1	2
ENSG00000142408	CACNG8	2
ENSG00000105605	CACNG7	2
ENSG00000151067	CACNA1C	2
ENSG00000148408	CACNA1B	2
ENSG00000167434	CA4	2
ENSG00000182307	C8orf33	2
ENSG00000146540	C7orf50	2
ENSG00000181577	C6orf223	2
ENSG00000187658	C5orf52	2
ENSG00000119147	C2orf40	2
ENSG00000160221	C21orf33	2
ENSG00000186897	C1QL4	2
ENSG00000165985	C1QL3	2
ENSG00000142698	C1orf94	2
ENSG00000164008	C1orf50	2
ENSG00000175262	C1orf127	2
ENSG00000166920	C15orf48	2
ENSG00000179008	C14orf39	2
ENSG00000185306	C12orf56	2
ENSG00000183644	C11orf88	2
ENSG00000154493	C10orf90	2
ENSG00000137656	BUD13	2
ENSG00000154473	BUB3	2
ENSG00000124557	BTN1A1	2
ENSG00000163170	BOLA3	2
ENSG00000176720	BOK	2
ENSG00000228075	BOD1L2	2
ENSG00000104765	BNIP3L	2
ENSG00000169594	BNC1	2
ENSG00000165733	BMS1	2
ENSG00000183682	BMP8A	2
ENSG00000125378	BMP4	2
ENSG00000204960	BLACE	2
ENSG00000100290	BIK	2
ENSG00000205899	BHLHA9	2
ENSG00000167995	BEST1	2
ENSG00000188848	BEND4	2
ENSG00000183092	BEGAIN	2
ENSG00000153094	BCL2L11	2
ENSG00000141376	BCAS3	2
ENSG00000131668	BARX1	2
ENSG00000128298	BAIAP2L2	2
ENSG00000006453	BAIAP2L1	2
ENSG00000235863	B3GALT4	2
ENSG00000168646	AXIN2	2
ENSG00000166148	AVPR1A	2
ENSG00000166377	ATP9B	2
ENSG00000185344	ATP6V0A2	2
ENSG00000135390	ATP5G2	2
ENSG00000180389	ATP5EP2	2
ENSG00000172238	ATOH1	2
ENSG00000183734	ASCL2	2
ENSG00000188042	ARL4C	2
ENSG00000240771	ARHGEF25	2
ENSG00000104728	ARHGEF10	2
ENSG00000006740	ARHGAP44	2
ENSG00000077420	APBB1IP	2
ENSG00000103723	AP3B2	2
ENSG00000131620	ANO1	2
ENSG00000065413	ANKRD44	2
ENSG00000144504	ANKMY1	2
ENSG00000151150	ANK3	2
ENSG00000029534	ANK1	2
ENSG00000154188	ANGPT1	2
ENSG00000114019	AMOTL2	2
ENSG00000012779	ALOX5	2
ENSG00000108839	ALOX12	2
ENSG00000112297	AIM1	2
ENSG00000160216	AGPAT3	2
ENSG00000186094	AGBL4	2
ENSG00000157985	AGAP1	2
ENSG00000196526	AFAP1	2
ENSG00000148671	ADIRF	2
ENSG00000197177	ADGRA1	2
ENSG00000185761	ADAMTSL5	2
ENSG00000142303	ADAMTS10	2
ENSG00000248746	ACTN3	2
ENSG00000143632	ACTA1	2
ENSG00000087085	ACHE	2
ENSG00000163995	ABLIM2	2
ENSG00000127220	ABHD8	2
ENSG00000167972	ABCA3	2
ENSG00000184640	SEPT09	2
ENSG00000251246		2
ENSG00000257184		2
ENSG00000258674		2
ENSG00000267561		2
ENSG00000130449	ZSWIM6	1
ENSG00000132801	ZSWIM3	1
ENSG00000152467	ZSCAN1	1
ENSG00000197360	ZNF98	1
ENSG00000106479	ZNF862	1
ENSG00000127903	ZNF835	1
ENSG00000197933	ZNF823	1
ENSG00000204514	ZNF814	1
ENSG00000198482	ZNF808	1
ENSG00000170396	ZNF804A	1
ENSG00000196456	ZNF775	1
ENSG00000065029	ZNF76	1
ENSG00000162086	ZNF75A	1
ENSG00000234444	ZNF736	1
ENSG00000183850	ZNF730	1
ENSG00000196081	ZNF724P	1
ENSG00000250312	ZNF718	1
ENSG00000183779	ZNF703	1
ENSG00000167562	ZNF701	1
ENSG00000198429	ZNF69	1
ENSG00000197928	ZNF677	1
ENSG00000197372	ZNF675	1
ENSG00000075292	ZNF638	1
ENSG00000168916	ZNF608	1
ENSG00000166704	ZNF606	1
ENSG00000198028	ZNF560	1
ENSG00000171817	ZNF540	1
ENSG00000186020	ZNF529	1
ENSG00000177853	ZNF518A	1
ENSG00000101493	ZNF516	1
ENSG00000196700	ZNF512B	1
ENSG00000081386	ZNF510	1
ENSG00000188033	ZNF490	1
ENSG00000164185	ZNF474	1
ENSG00000178187	ZNF454	1
ENSG00000183621	ZNF438	1
ENSG00000196724	ZNF418	1
ENSG00000170954	ZNF415	1
ENSG00000176222	ZNF404	1
ENSG00000151789	ZNF385D	1
ENSG00000187595	ZNF385C	1
ENSG00000161298	ZNF382	1
ENSG00000130844	ZNF331	1
ENSG00000169548	ZNF280A	1
ENSG00000198039	ZNF273	1
ENSG00000174652	ZNF266	1
ENSG00000006194	ZNF263	1
ENSG00000198169	ZNF251	1
ENSG00000165512	ZNF22	1
ENSG00000171940	ZNF217	1
ENSG00000096654	ZNF184	1
ENSG00000131127	ZNF141	1
ENSG00000131849	ZNF132	1
ENSG00000004838	ZMYND10	1
ENSG00000162078	ZG16B	1
ENSG00000174992	ZG16	1
ENSG00000169946	ZFPM2	1
ENSG00000020256	ZFP64	1
ENSG00000179059	ZFP42	1
ENSG00000120784	ZFP30	1
ENSG00000180787	ZFP3	1
ENSG00000136367	ZFHX2	1
ENSG00000159714	ZDHHC1	1
ENSG00000146858	ZC3HAV1L	1
ENSG00000158545	ZC3H18	1
ENSG00000163874	ZC3H12A	1
ENSG00000196323	ZBTB44	1
ENSG00000184677	ZBTB40	1
ENSG00000236104	ZBTB22	1
ENSG00000179456	ZBTB18	1
ENSG00000236287	ZBED5	1
ENSG00000100426	ZBED4	1
ENSG00000132846	ZBED3	1
ENSG00000180011	ZADH2	1
ENSG00000100027	YPEL1	1
ENSG00000241127	YAE1D1	1
ENSG00000126215	XRCC3	1
ENSG00000171044	XKR6	1
ENSG00000206579	XKR4	1
ENSG00000158125	XDH	1
ENSG00000198373	WWP2	1
ENSG00000186153	WWOX	1
ENSG00000184937	WT1	1
ENSG00000115596	WNT6	1
ENSG00000111186	WNT5B	1
ENSG00000114251	WNT5A	1
ENSG00000162552	WNT4	1
ENSG00000154342	WNT3A	1
ENSG00000002745	WNT16	1
ENSG00000085741	WNT11	1
ENSG00000125084	WNT1	1
ENSG00000165238	WNK2	1
ENSG00000156076	WIF1	1
ENSG00000147548	WHSC1L1	1
ENSG00000187260	WDR86	1
ENSG00000166415	WDR72	1
ENSG00000120314	WDR55	1
ENSG00000120008	WDR11	1
ENSG00000071462	WBSCR22	1
ENSG00000166272	WBP1L	1
ENSG00000146530	VWDE	1
ENSG00000204396	VWA7	1
ENSG00000119614	VSX2	1
ENSG00000028116	VRK2	1
ENSG00000075399	VPS9D1	1
ENSG00000223501	VPS52	1
ENSG00000149823	VPS51	1
ENSG00000176428	VPS37D	1
ENSG00000196715	VKORC1L1	1
ENSG00000170162	VGLL2	1
ENSG00000128564	VGF	1
ENSG00000038427	VCAN	1
ENSG00000160293	VAV2	1
ENSG00000101558	VAPA	1
ENSG00000220205	VAMP2	1
ENSG00000103043	VAC14	1
ENSG00000181408	UTS2R	1
ENSG00000171794	UTF1	1
ENSG00000187555	USP7	1
ENSG00000170242	USP47	1
ENSG00000136014	USP44	1
ENSG00000168883	USP39	1
ENSG00000170832	USP32	1
ENSG00000140455	USP3	1
ENSG00000131864	USP29	1
ENSG00000036672	USP2	1
ENSG00000006611	USH1C	1
ENSG00000169021	UQCRFS1	1
ENSG00000100024	UPB1	1
ENSG00000144406	UNC80	1
ENSG00000124602	UNC5CL	1
ENSG00000182168	UNC5C	1
ENSG00000092929	UNC13D	1
ENSG00000130477	UNC13A	1
ENSG00000131015	ULBP2	1
ENSG00000111981	ULBP1	1
ENSG00000136731	UGGT1	1
ENSG00000109424	UCP1	1
ENSG00000154277	UCHL1	1
ENSG00000108312	UBTF	1
ENSG00000168246	UBTD2	1
ENSG00000186150	UBL4B	1
ENSG00000122042	UBL3	1
ENSG00000009335	UBE3C	1
ENSG00000114062	UBE3A	1
ENSG00000140367	UBE2Q2	1
ENSG00000184182	UBE2F	1
ENSG00000170142	UBE2E1	1
ENSG00000150991	UBC	1
ENSG00000246922	UBAP1L	1
ENSG00000134882	UBAC2	1
ENSG00000197355	UAP1L1	1
ENSG00000105397	TYK2	1
ENSG00000117862	TXNDC12	1
ENSG00000233608	TWIST2	1
ENSG00000122691	TWIST1	1
ENSG00000104723	TUSC3	1
ENSG00000112041	TULP1	1
ENSG00000176014	TUBB6	1
ENSG00000137285	TUBB2B	1
ENSG00000137267	TUBB2A	1
ENSG00000196230	TUBB	1
ENSG00000198033	TUBA3C	1
ENSG00000167553	TUBA1C	1
ENSG00000123416	TUBA1B	1
ENSG00000166402	TUB	1
ENSG00000136295	TTYH3	1
ENSG00000141540	TTYH2	1
ENSG00000170703	TTLL6	1
ENSG00000139865	TTC6	1
ENSG00000183891	TTC32	1
ENSG00000197557	TTC30A	1
ENSG00000137473	TTC29	1
ENSG00000103852	TTC23	1
ENSG00000006555	TTC22	1
ENSG00000215845	TSTD1	1
ENSG00000180543	TSPYL5	1
ENSG00000011105	TSPAN9	1
ENSG00000214063	TSPAN4	1
ENSG00000048140	TSPAN17	1
ENSG00000130167	TSPAN16	1
ENSG00000182612	TSPAN10	1
ENSG00000171045	TSNARE1	1
ENSG00000211460	TSN	1
ENSG00000196428	TSC22D2	1
ENSG00000167723	TRPV3	1
ENSG00000083067	TRPM3	1
ENSG00000144935	TRPC1	1
ENSG00000104321	TRPA1	1
ENSG00000174173	TRMT10C	1
ENSG00000100106	TRIOBP	1
ENSG00000119283	TRIM67	1
ENSG00000116525	TRIM62	1
ENSG00000183439	TRIM61	1
ENSG00000162722	TRIM58	1
ENSG00000147573	TRIM55	1
ENSG00000138100	TRIM54	1
ENSG00000137699	TRIM29	1
ENSG00000106785	TRIM14	1
ENSG00000071575	TRIB2	1
ENSG00000167632	TRAPPC9	1
ENSG00000171853	TRAPPC12	1
ENSG00000168538	TRAPPC11	1
ENSG00000168016	TRANK1	1
ENSG00000065308	TRAM2	1
ENSG00000056972	TRAF3IP2	1
ENSG00000269113	TRABD2B	1
ENSG00000170638	TRABD	1
ENSG00000171368	TPPP	1
ENSG00000141933	TPGS1	1
ENSG00000076554	TPD52	1
ENSG00000162341	TPCN2	1
ENSG00000167543	TP53I13	1
ENSG00000173769	TOPAZ1	1
ENSG00000078687	TNRC6C	1
ENSG00000105048	TNNT1	1
ENSG00000120332	TNN	1
ENSG00000173273	TNKS	1
ENSG00000061938	TNK2	1
ENSG00000145901	TNIP1	1
ENSG00000181634	TNFSF15	1
ENSG00000127863	TNFRSF19	1
ENSG00000173530	TNFRSF10D	1
ENSG00000104689	TNFRSF10A	1
ENSG00000118503	TNFAIP3	1
ENSG00000232810	TNF	1
ENSG00000125247	TMTC4	1
ENSG00000133687	TMTC1	1
ENSG00000163472	TMEM79	1
ENSG00000187783	TMEM72	1
ENSG00000180694	TMEM64	1
ENSG00000105696	TMEM59L	1
ENSG00000171227	TMEM37	1
ENSG00000070269	TMEM260	1
ENSG00000196932	TMEM26	1
ENSG00000187838	TMEM256-PLSCR3	1
ENSG00000205090	TMEM240	1
ENSG00000188133	TMEM215	1
ENSG00000186329	TMEM212	1
ENSG00000253304	TMEM200B	1
ENSG00000244045	TMEM199	1
ENSG00000173452	TMEM196	1
ENSG00000160472	TMEM190	1
ENSG00000151353	TMEM18	1
ENSG00000261115	TMEM178B	1
ENSG00000144120	TMEM177	1
ENSG00000064545	TMEM161A	1
ENSG00000011638	TMEM159	1
ENSG00000178233	TMEM151B	1
ENSG00000161558	TMEM143	1
ENSG00000151952	TMEM132D	1
ENSG00000181234	TMEM132C	1
ENSG00000166448	TMEM130	1
ENSG00000232258	TMEM114	1
ENSG00000106460	TMEM106B	1
ENSG00000185332	TMEM105	1
ENSG00000167895	TMC8	1
ENSG00000149488	TMC2	1
ENSG00000165091	TMC1	1
ENSG00000162604	TM2D1	1
ENSG00000164342	TLR3	1
ENSG00000038295	TLL1	1
ENSG00000106829	TLE4	1
ENSG00000140332	TLE3	1
ENSG00000185561	TLCD2	1
ENSG00000119139	TJP2	1
ENSG00000142910	TINAGL1	1
ENSG00000035862	TIMP2	1
ENSG00000173825	TIGD3	1
ENSG00000255833	TIFAB	1
ENSG00000140534	TICRR	1
ENSG00000154096	THY1	1
ENSG00000186340	THBS2	1
ENSG00000137801	THBS1	1
ENSG00000198959	TGM2	1
ENSG00000118707	TGIF2	1
ENSG00000177426	TGIF1	1
ENSG00000140682	TGFB1I1	1
ENSG00000198176	TFDP1	1
ENSG00000008197	TFAP2D	1
ENSG00000008196	TFAP2B	1
ENSG00000175018	TEX36	1
ENSG00000240021	TEX35	1
ENSG00000153495	TEX29	1
ENSG00000175664	TEX26	1
ENSG00000135426	TESPA1	1
ENSG00000088992	TESC	1
ENSG00000164362	TERT	1
ENSG00000149256	TENM4	1
ENSG00000218336	TENM3	1
ENSG00000145934	TENM2	1
ENSG00000109927	TECTA	1
ENSG00000162782	TDRD5	1
ENSG00000159450	TCHH	1
ENSG00000152284	TCF7L1	1
ENSG00000081059	TCF7	1
ENSG00000261787	TCF24	1
ENSG00000140262	TCF12	1
ENSG00000121068	TBX2	1
ENSG00000184058	TBX1	1
ENSG00000182521	TBPL2	1
ENSG00000183751	TBL3	1
ENSG00000177565	TBL1XR1	1
ENSG00000156787	TBC1D31	1
ENSG00000169777	TAS2R1	1
ENSG00000136560	TANK	1
ENSG00000170921	TANC2	1
ENSG00000178913	TAF7	1
ENSG00000165632	TAF3	1
ENSG00000120656	TAF12	1
ENSG00000152382	TADA1	1
ENSG00000184292	TACSTD2	1
ENSG00000147526	TACC1	1
ENSG00000006128	TAC1	1
ENSG00000164458	T	1
ENSG00000164674	SYTL3	1
ENSG00000149043	SYT8	1
ENSG00000129990	SYT5	1
ENSG00000213023	SYT3	1
ENSG00000143858	SYT2	1
ENSG00000143469	SYT14	1
ENSG00000019505	SYT13	1
ENSG00000143028	SYPL2	1
ENSG00000163630	SYNPR	1
ENSG00000171992	SYNPO	1
ENSG00000197283	SYNGAP1	1
ENSG00000054654	SYNE2	1
ENSG00000185666	SYN3	1
ENSG00000125755	SYMPK	1
ENSG00000116668	SWT1	1
ENSG00000166111	SVOP	1
ENSG00000197321	SVIL	1
ENSG00000184900	SUMO3	1
ENSG00000130540	SULT4A1	1
ENSG00000198203	SULT1C2	1
ENSG00000124222	STX16	1
ENSG00000173320	STOX2	1
ENSG00000068781	STON1-GTF2A1L	1
ENSG00000015592	STMN4	1
ENSG00000117632	STMN1	1
ENSG00000130413	STK33	1
ENSG00000102572	STK24	1
ENSG00000118046	STK11	1
ENSG00000072786	STK10	1
ENSG00000157214	STEAP2	1
ENSG00000159167	STC1	1
ENSG00000115415	STAT1	1
ENSG00000138134	STAMBPL1	1
ENSG00000185482	STAC3	1
ENSG00000101638	ST8SIA5	1
ENSG00000070731	ST6GALNAC2	1
ENSG00000144057	ST6GAL2	1
ENSG00000166444	ST5	1
ENSG00000110080	ST3GAL4	1
ENSG00000157350	ST3GAL2	1
ENSG00000008513	ST3GAL1	1
ENSG00000147488	ST18	1
ENSG00000197558	SSPO	1
ENSG00000179954	SSC5D	1
ENSG00000154548	SRSF12	1
ENSG00000112658	SRF	1
ENSG00000197122	SRC	1
ENSG00000104549	SQLE	1
ENSG00000115306	SPTBN1	1
ENSG00000070182	SPTB	1
ENSG00000187678	SPRY4	1
ENSG00000136158	SPRY2	1
ENSG00000164056	SPRY1	1
ENSG00000188766	SPRED3	1
ENSG00000159674	SPON2	1
ENSG00000134668	SPOCD1	1
ENSG00000183018	SPNS2	1
ENSG00000164808	SPIDR	1
ENSG00000066336	SPI1	1
ENSG00000153820	SPHKAP	1
ENSG00000163806	SPDYA	1
ENSG00000185594	SPATA8	1
ENSG00000155761	SPAG17	1
ENSG00000125285	SOX21	1
ENSG00000168875	SOX14	1
ENSG00000137642	SORL1	1
ENSG00000156395	SORCS3	1
ENSG00000184985	SORCS2	1
ENSG00000120896	SORBS3	1
ENSG00000154556	SORBS2	1
ENSG00000120669	SOHLH2	1
ENSG00000120833	SOCS2	1
ENSG00000112320	SOBP	1
ENSG00000172554	SNTG2	1
ENSG00000147481	SNTG1	1
ENSG00000125835	SNRPB	1
ENSG00000163788	SNRK	1
ENSG00000184602	SNN	1
ENSG00000197157	SND1	1
ENSG00000145335	SNCA	1
ENSG00000023608	SNAPC1	1
ENSG00000124216	SNAI1	1
ENSG00000183963	SMTN	1
ENSG00000103056	SMPD3	1
ENSG00000185662	SMIM23	1
ENSG00000206026	SMIM21	1
ENSG00000163866	SMIM12	1
ENSG00000116698	SMG7	1
ENSG00000113810	SMC4	1
ENSG00000082014	SMARCD3	1
ENSG00000080503	SMARCA2	1
ENSG00000124107	SLPI	1
ENSG00000165300	SLITRK5	1
ENSG00000121871	SLITRK3	1
ENSG00000178235	SLITRK1	1
ENSG00000145147	SLIT2	1
ENSG00000205045	SLFN12L	1
ENSG00000173930	SLCO4C1	1
ENSG00000174640	SLCO2A1	1
ENSG00000066230	SLC9A3	1
ENSG00000100678	SLC8A3	1
ENSG00000118160	SLC8A2	1
ENSG00000183023	SLC8A1	1
ENSG00000103257	SLC7A5	1
ENSG00000130876	SLC7A10	1
ENSG00000108576	SLC6A4	1
ENSG00000142319	SLC6A3	1
ENSG00000111181	SLC6A12	1
ENSG00000157103	SLC6A1	1
ENSG00000105641	SLC5A5	1
ENSG00000186198	SLC51B	1
ENSG00000088836	SLC4A11	1
ENSG00000142494	SLC47A1	1
ENSG00000137968	SLC44A5	1
ENSG00000134802	SLC43A3	1
ENSG00000166558	SLC38A8	1
ENSG00000188338	SLC38A3	1
ENSG00000134294	SLC38A2	1
ENSG00000160190	SLC37A1	1
ENSG00000123643	SLC36A1	1
ENSG00000151812	SLC35F4	1
ENSG00000183780	SLC35F3	1
ENSG00000181830	SLC35C1	1
ENSG00000101438	SLC32A1	1
ENSG00000158014	SLC30A2	1
ENSG00000197496	SLC2A10	1
ENSG00000117394	SLC2A1	1
ENSG00000197506	SLC28A3	1
ENSG00000091137	SLC26A4	1
ENSG00000135502	SLC26A10	1
ENSG00000181035	SLC25A42	1
ENSG00000177542	SLC25A22	1
ENSG00000004864	SLC25A13	1
ENSG00000170482	SLC23A1	1
ENSG00000259803	SLC22A31	1
ENSG00000137266	SLC22A23	1
ENSG00000168065	SLC22A11	1
ENSG00000162383	SLC1A7	1
ENSG00000105281	SLC1A5	1
ENSG00000079215	SLC1A3	1
ENSG00000110436	SLC1A2	1
ENSG00000173638	SLC19A1	1
ENSG00000165646	SLC18A2	1
ENSG00000101194	SLC17A9	1
ENSG00000091664	SLC17A6	1
ENSG00000170190	SLC16A5	1
ENSG00000141469	SLC14A1	1
ENSG00000140199	SLC12A6	1
ENSG00000018280	SLC11A1	1
ENSG00000125255	SLC10A2	1
ENSG00000005020	SKAP2	1
ENSG00000198053	SIRPA	1
ENSG00000159263	SIM2	1
ENSG00000138771	SHROOM3	1
ENSG00000164403	SHROOM1	1
ENSG00000237515	SHISA9	1
ENSG00000234965	SHISA8	1
ENSG00000178343	SHISA3	1
ENSG00000180730	SHISA2	1
ENSG00000164690	SHH	1
ENSG00000127922	SHFM1	1
ENSG00000138606	SHF	1
ENSG00000160691	SHC1	1
ENSG00000035115	SH3YL1	1
ENSG00000172985	SH3RF3	1
ENSG00000156463	SH3RF2	1
ENSG00000107295	SH3GL2	1
ENSG00000087266	SH3BP2	1
ENSG00000178217	SH2D4B	1
ENSG00000125731	SH2D3A	1
ENSG00000160999	SH2B2	1
ENSG00000178188	SH2B1	1
ENSG00000163082	SGPP2	1
ENSG00000118473	SGIP1	1
ENSG00000168484	SFTPC	1
ENSG00000229415	SFTA3	1
ENSG00000145423	SFRP2	1
ENSG00000104332	SFRP1	1
ENSG00000139718	SETD1B	1
ENSG00000149212	SESN3	1
ENSG00000135919	SERPINE2	1
ENSG00000170542	SERPINB9	1
ENSG00000138623	SEMA7A	1
ENSG00000143434	SEMA6C	1
ENSG00000012171	SEMA3B	1
ENSG00000110876	SELPLG	1
ENSG00000091490	SEL1L3	1
ENSG00000085415	SEH1L	1
ENSG00000141574	SECTM1	1
ENSG00000133488	SEC14L4	1
ENSG00000146555	SDK1	1
ENSG00000196636	SDHAF3	1
ENSG00000143751	SDE2	1
ENSG00000137575	SDCBP	1
ENSG00000142186	SCYL1	1
ENSG00000159307	SCUBE1	1
ENSG00000070031	SCT	1
ENSG00000161055	SCGB3A1	1
ENSG00000166922	SCG5	1
ENSG00000145284	SCD5	1
ENSG00000143653	SCCPDH	1
ENSG00000073060	SCARB1	1
ENSG00000168079	SCARA5	1
ENSG00000198794	SCAMP5	1
ENSG00000133812	SBF2	1
ENSG00000004139	SARM1	1
ENSG00000133872	SARAF	1
ENSG00000167100	SAMD14	1
ENSG00000177570	SAMD12	1
ENSG00000151835	SACS	1
ENSG00000170989	S1PR1	1
ENSG00000163191	S100A11	1
ENSG00000163602	RYBP	1
ENSG00000124813	RUNX2	1
ENSG00000188282	RUFY4	1
ENSG00000176783	RUFY1	1
ENSG00000125744	RTN2	1
ENSG00000114993	RTKN	1
ENSG00000258366	RTEL1	1
ENSG00000174891	RSRC1	1
ENSG00000101282	RSPO4	1
ENSG00000146374	RSPO3	1
ENSG00000147655	RSPO2	1
ENSG00000189306	RRP7A	1
ENSG00000124782	RREB1	1
ENSG00000141564	RPTOR	1
ENSG00000198208	RPS6KL1	1
ENSG00000162302	RPS6KA4	1
ENSG00000140988	RPS2	1
ENSG00000231500	RPS18	1
ENSG00000100316	RPL3	1
ENSG00000037241	RPL26L1	1
ENSG00000116251	RPL22	1
ENSG00000089169	RPH3A	1
ENSG00000106399	RPA3	1
ENSG00000185008	ROBO2	1
ENSG00000169855	ROBO1	1
ENSG00000187147	RNF220	1
ENSG00000116514	RNF19B	1
ENSG00000151692	RNF144A	1
ENSG00000115963	RND3	1
ENSG00000169413	RNASE6	1
ENSG00000129538	RNASE1	1
ENSG00000175643	RMI2	1
ENSG00000178966	RMI1	1
ENSG00000183145	RIPPLY3	1
ENSG00000137275	RIPK1	1
ENSG00000117016	RIMS3	1
ENSG00000176406	RIMS2	1
ENSG00000079841	RIMS1	1
ENSG00000131941	RHPN2	1
ENSG00000126785	RHOJ	1
ENSG00000129667	RHBDF2	1
ENSG00000144468	RHBDD1	1
ENSG00000108370	RGS9	1
ENSG00000091844	RGS17	1
ENSG00000159788	RGS12	1
ENSG00000102760	RGCC	1
ENSG00000196460	RFX8	1
ENSG00000080298	RFX3	1
ENSG00000132005	RFX1	1
ENSG00000182698	RESP18	1
ENSG00000134533	RERG	1
ENSG00000137710	RDX	1
ENSG00000160439	RDH13	1
ENSG00000198771	RCSD1	1
ENSG00000167771	RCOR2	1
ENSG00000172348	RCAN2	1
ENSG00000114115	RBP1	1
ENSG00000163694	RBM47	1
ENSG00000091009	RBM27	1
ENSG00000139746	RBM26	1
ENSG00000203867	RBM20	1
ENSG00000122965	RBM19	1
ENSG00000134453	RBM17	1
ENSG00000099849	RASSF7	1
ENSG00000101265	RASSF2	1
ENSG00000189431	RASSF10	1
ENSG00000100276	RASL10A	1
ENSG00000105538	RASIP1	1
ENSG00000100302	RASD2	1
ENSG00000075391	RASAL2	1
ENSG00000111344	RASAL1	1
ENSG00000185989	RASA3	1
ENSG00000136237	RAPGEF5	1
ENSG00000132359	RAP1GAP2	1
ENSG00000076864	RAP1GAP	1
ENSG00000136828	RALGPS1	1
ENSG00000155918	RAET1L	1
ENSG00000152061	RABGAP1L	1
ENSG00000168118	RAB4A	1
ENSG00000167994	RAB3IL1	1
ENSG00000152932	RAB3C	1
ENSG00000123892	RAB38	1
ENSG00000109113	RAB34	1
ENSG00000104388	RAB2A	1
ENSG00000117280	RAB29	1
ENSG00000143545	RAB13	1
ENSG00000135631	RAB11FIP5	1
ENSG00000090565	RAB11FIP3	1
ENSG00000156675	RAB11FIP1	1
ENSG00000198858	R3HDM4	1
ENSG00000060749	QSER1	1
ENSG00000186867	QRFPR	1
ENSG00000112531	QKI	1
ENSG00000131096	PYY	1
ENSG00000100504	PYGL	1
ENSG00000147485	PXDNL	1
ENSG00000168994	PXDC1	1
ENSG00000110400	PVRL1	1
ENSG00000142949	PTPRF	1
ENSG00000175354	PTPN2	1
ENSG00000184489	PTP4A3	1
ENSG00000184007	PTP4A2	1
ENSG00000187514	PTMA	1
ENSG00000112655	PTK7	1
ENSG00000160801	PTH1R	1
ENSG00000134247	PTGFRN	1
ENSG00000171522	PTGER4	1
ENSG00000183134	PTGDR2	1
ENSG00000156471	PTDSS1	1
ENSG00000049883	PTCD2	1
ENSG00000179988	PSTK	1
ENSG00000180822	PSMG4	1
ENSG00000013275	PSMC4	1
ENSG00000146005	PSD2	1
ENSG00000105227	PRX	1
ENSG00000005001	PRSS22	1
ENSG00000112812	PRSS16	1
ENSG00000204983	PRSS1	1
ENSG00000224940	PRRT4	1
ENSG00000182257	PRR34	1
ENSG00000176381	PRR18	1
ENSG00000176532	PRR15	1
ENSG00000112619	PRPH2	1
ENSG00000115718	PROC	1
ENSG00000111218	PRMT8	1
ENSG00000137492	PRKRIR	1
ENSG00000184304	PRKD1	1
ENSG00000126583	PRKCG	1
ENSG00000170955	PRKCDBP	1
ENSG00000166501	PRKCB	1
ENSG00000188191	PRKAR1B	1
ENSG00000131791	PRKAB2	1
ENSG00000146143	PRIM2	1
ENSG00000139174	PRICKLE1	1
ENSG00000180644	PRF1	1
ENSG00000186314	PRELID2	1
ENSG00000152784	PRDM8	1
ENSG00000141956	PRDM15	1
ENSG00000057657	PRDM1	1
ENSG00000229637	PRAC2	1
ENSG00000230510	PPP5D1	1
ENSG00000074211	PPP2R2C	1
ENSG00000146112	PPP1R18	1
ENSG00000101445	PPP1R16B	1
ENSG00000163590	PPM1L	1
ENSG00000100614	PPM1A	1
ENSG00000118898	PPL	1
ENSG00000100023	PPIL2	1
ENSG00000143847	PPFIA4	1
ENSG00000139220	PPFIA2	1
ENSG00000163736	PPBP	1
ENSG00000141934	PPAP2C	1
ENSG00000106536	POU6F2	1
ENSG00000184486	POU3F2	1
ENSG00000230031	POTEB2	1
ENSG00000005421	PON1	1
ENSG00000115138	POMC	1
ENSG00000158553	POM121L2	1
ENSG00000100479	POLE2	1
ENSG00000186866	POFUT2	1
ENSG00000114631	PODXL2	1
ENSG00000032444	PNPLA6	1
ENSG00000182013	PNMAL1	1
ENSG00000240694	PNMA2	1
ENSG00000187021	PNLIPRP1	1
ENSG00000118557	PMFBP1	1
ENSG00000114554	PLXNA1	1
ENSG00000163746	PLSCR2	1
ENSG00000023902	PLEKHO1	1
ENSG00000008323	PLEKHG6	1
ENSG00000120278	PLEKHG1	1
ENSG00000021300	PLEKHB1	1
ENSG00000105559	PLEKHA4	1
ENSG00000100558	PLEK2	1
ENSG00000166428	PLD4	1
ENSG00000126003	PLAGL2	1
ENSG00000118495	PLAGL1	1
ENSG00000105499	PLA2G4C	1
ENSG00000100078	PLA2G3	1
ENSG00000165495	PKNOX2	1
ENSG00000143627	PKLR	1
ENSG00000130943	PKDREJ	1
ENSG00000078795	PKD2L2	1
ENSG00000107859	PITX3	1
ENSG00000164093	PITX2	1
ENSG00000107959	PITRM1	1
ENSG00000091622	PITPNM3	1
ENSG00000241878	PISD	1
ENSG00000233670	PIRT	1
ENSG00000167103	PIP5KL1	1
ENSG00000137193	PIM1	1
ENSG00000141506	PIK3R5	1
ENSG00000145675	PIK3R1	1
ENSG00000171608	PIK3CD	1
ENSG00000155629	PIK3AP1	1
ENSG00000119227	PIGZ	1
ENSG00000174227	PIGG	1
ENSG00000154864	PIEZO2	1
ENSG00000168490	PHYHIP	1
ENSG00000175287	PHYHD1	1
ENSG00000165462	PHOX2A	1
ENSG00000176531	PHLDB3	1
ENSG00000019144	PHLDB1	1
ENSG00000164902	PHAX	1
ENSG00000142657	PGD	1
ENSG00000070087	PFN2	1
ENSG00000170525	PFKFB3	1
ENSG00000215193	PEX26	1
ENSG00000112378	PERP	1
ENSG00000134020	PEBP4	1
ENSG00000186862	PDZD7	1
ENSG00000133401	PDZD2	1
ENSG00000083642	PDS5B	1
ENSG00000120913	PDLIM2	1
ENSG00000171408	PDE7B	1
ENSG00000139053	PDE6H	1
ENSG00000178104	PDE4DIP	1
ENSG00000184588	PDE4B	1
ENSG00000065989	PDE4A	1
ENSG00000186642	PDE2A	1
ENSG00000154678	PDE1C	1
ENSG00000128655	PDE11A	1
ENSG00000183036	PCP4	1
ENSG00000106333	PCOLCE	1
ENSG00000186472	PCLO	1
ENSG00000113212	PCDHB7	1
ENSG00000113209	PCDHB5	1
ENSG00000113205	PCDHB3	1
ENSG00000112852	PCDHB2	1
ENSG00000113248	PCDHB15	1
ENSG00000136099	PCDH8	1
ENSG00000169851	PCDH7	1
ENSG00000138650	PCDH10	1
ENSG00000175198	PCCA	1
ENSG00000169564	PCBP1	1
ENSG00000173599	PC	1
ENSG00000105717	PBX4	1
ENSG00000125618	PAX8	1
ENSG00000100105	PATZ1	1
ENSG00000151883	PARP8	1
ENSG00000173200	PARP15	1
ENSG00000059378	PARP12	1
ENSG00000111224	PARP11	1
ENSG00000102981	PARD6A	1
ENSG00000116117	PARD3B	1
ENSG00000148498	PARD3	1
ENSG00000160781	PAQR6	1
ENSG00000137819	PAQR5	1
ENSG00000090060	PAPOLA	1
ENSG00000100767	PAPLN	1
ENSG00000107719	PALD1	1
ENSG00000151846	PABPC3	1
ENSG00000090530	P3H2	1
ENSG00000175591	P2RY2	1
ENSG00000164830	OXR1	1
ENSG00000125850	OVOL2	1
ENSG00000167770	OTUB1	1
ENSG00000182938	OTOP3	1
ENSG00000117859	OSBPL9	1
ENSG00000070882	OSBPL3	1
ENSG00000221977	OR4E2	1
ENSG00000168124	OR1F1	1
ENSG00000180016	OR1E1	1
ENSG00000175393	OR10A6	1
ENSG00000188770	OPTC	1
ENSG00000125510	OPRL1	1
ENSG00000178814	OPLAH	1
ENSG00000205927	OLIG2	1
ENSG00000105088	OLFM2	1
ENSG00000130558	OLFM1	1
ENSG00000119900	OGFRL1	1
ENSG00000181396	OGFOD3	1
ENSG00000115758	ODC1	1
ENSG00000124006	OBSL1	1
ENSG00000065154	OAT	1
ENSG00000205978	NYNRIN	1
ENSG00000144460	NYAP2	1
ENSG00000132661	NXT1	1
ENSG00000182379	NXPH4	1
ENSG00000144227	NXPH2	1
ENSG00000136243	NUPL2	1
ENSG00000105245	NUMBL	1
ENSG00000151413	NUBPL	1
ENSG00000074590	NUAK1	1
ENSG00000198400	NTRK1	1
ENSG00000148335	NTMT1	1
ENSG00000111696	NT5DC3	1
ENSG00000168268	NT5DC2	1
ENSG00000076685	NT5C2	1
ENSG00000179299	NSUN7	1
ENSG00000165802	NSMF	1
ENSG00000088833	NSFL1C	1
ENSG00000021645	NRXN3	1
ENSG00000110076	NRXN2	1
ENSG00000179915	NRXN1	1
ENSG00000171119	NRTN	1
ENSG00000152954	NRSN1	1
ENSG00000118257	NRP2	1
ENSG00000124785	NRN1	1
ENSG00000154146	NRGN	1
ENSG00000169752	NRG4	1
ENSG00000185737	NRG3	1
ENSG00000158458	NRG2	1
ENSG00000134986	NREP	1
ENSG00000136931	NR5A1	1
ENSG00000185149	NPY2R	1
ENSG00000164128	NPY1R	1
ENSG00000122585	NPY	1
ENSG00000113389	NPR3	1
ENSG00000159899	NPR2	1
ENSG00000163273	NPPC	1
ENSG00000158806	NPM2	1
ENSG00000116218	NPHS2	1
ENSG00000161270	NPHS1	1
ENSG00000148734	NPFFR1	1
ENSG00000183729	NPBWR1	1
ENSG00000174576	NPAS4	1
ENSG00000104967	NOVA2	1
ENSG00000139910	NOVA1	1
ENSG00000136999	NOV	1
ENSG00000204301	NOTCH4	1
ENSG00000198929	NOS1AP	1
ENSG00000101746	NOL4	1
ENSG00000115761	NOL10	1
ENSG00000156574	NODAL	1
ENSG00000112981	NME5	1
ENSG00000087095	NLK	1
ENSG00000169992	NLGN2	1
ENSG00000136327	NKX2-8	1
ENSG00000119919	NKX2-3	1
ENSG00000125820	NKX2-2	1
ENSG00000229544	NKX1-2	1
ENSG00000235608	NKX1-1	1
ENSG00000145506	NKD2	1
ENSG00000140807	NKD1	1
ENSG00000185942	NKAIN3	1
ENSG00000163293	NIPAL1	1
ENSG00000171840	NINJ2	1
ENSG00000087303	NID2	1
ENSG00000187736	NHEJ1	1
ENSG00000064300	NGFR	1
ENSG00000134259	NGF	1
ENSG00000144802	NFKBIZ	1
ENSG00000008441	NFIX	1
ENSG00000235568	NFAM1	1
ENSG00000171532	NEUROD2	1
ENSG00000107954	NEURL1	1
ENSG00000166342	NETO1	1
ENSG00000173848	NET1	1
ENSG00000165973	NELL1	1
ENSG00000136098	NEK3	1
ENSG00000114670	NEK11	1
ENSG00000100285	NEFH	1
ENSG00000103154	NECAB2	1
ENSG00000109390	NDUFC1	1
ENSG00000185633	NDUFA4L2	1
ENSG00000173376	NDNF	1
ENSG00000102471	NDFIP2	1
ENSG00000188211	NCR3LG1	1
ENSG00000084676	NCOA1	1
ENSG00000184454	NCMAP	1
ENSG00000188505	NCCRP1	1
ENSG00000130287	NCAN	1
ENSG00000154654	NCAM2	1
ENSG00000104490	NCALD	1
ENSG00000160796	NBEAL2	1
ENSG00000134369	NAV1	1
ENSG00000167011	NAT16	1
[truncated: 1,134 more rows]
