# Supplementary material for: Age-related DNA methylation changes are tissue-specific with ELOVL2 promoter methylation as exception
Source: Epigenetics Chromatin. 2018 May 30;11:25. doi: 10.1186/s13072-018-0191-3 (PMC5975493; doi:10.1186/s13072-018-0191-3)
Supplement: Supplementary file 12 — Additional file 12: Table S4. Frequency of gain-aDMPs near genes. [file 13072_2018_191_MOESM12_ESM.xlsx]

## Sheet: Gene frequency near gain
Ensembl	Gene	DLPFC	Buccal	Liver	Kidney	Monocytes	SAT	ThCell
ENSG00000204314	PRRT1	24	5	7	1	0	1	2
ENSG00000204618	RNF39	20	1	31	18	0	0	0
ENSG00000109133	TMEM33	17	7	1	1	0	0	0
ENSG00000198589	LRBA	12	2	0	0	0	0	0
ENSG00000204614	TRIM40	11	0	7	0	0	0	0
ENSG00000188779	SKOR1	10	3	1	0	0	0	0
ENSG00000204428	LY6G5C	10	0	0	0	0	0	0
ENSG00000136630	HLX	9	5	0	0	0	0	0
ENSG00000122482	ZNF644	9	4	0	1	0	0	0
ENSG00000134138	MEIS2	9	1	15	1	0	0	0
ENSG00000184254	ALDH1A3	9	1	0	1	0	0	0
ENSG00000159263	SIM2	9	0	0	0	0	0	0
ENSG00000089225	TBX5	8	11	1	0	0	0	0
ENSG00000183072	NKX2-5	8	10	0	0	0	0	0
ENSG00000177721	ANXA2R	8	10	10	3	0	0	0
ENSG00000136535	TBR1	8	8	2	4	0	0	0
ENSG00000012822	CALCOCO1	8	2	2	2	0	0	0
ENSG00000078900	TP73	8	1	2	2	0	0	0
ENSG00000089250	NOS1	8	1	0	0	0	0	0
ENSG00000096264	NCR2	8	1	7	0	0	0	0
ENSG00000108839	ALOX12	8	0	6	0	0	0	0
ENSG00000125462	C1orf61	7	5	1	0	0	0	0
ENSG00000116035	VAX2	7	4	0	1	0	0	0
ENSG00000169856	ONECUT1	7	4	0	0	0	0	0
ENSG00000225556	C2CD4D	7	2	10	1	0	0	0
ENSG00000125746	EML2	7	0	1	0	0	0	0
ENSG00000104371	DKK4	7	0	0	3	0	0	0
ENSG00000092758	COL9A3	7	0	1	0	0	0	0
ENSG00000143032	BARHL2	6	15	5	3	0	0	1
ENSG00000153157	SYCP2L	6	11	2	1	0	0	0
ENSG00000143093	STRIP1	6	9	0	0	0	0	0
ENSG00000119042	SATB2	6	9	2	0	0	0	0
ENSG00000273049		6	8	1	0	0	0	0
ENSG00000172878	METAP1D	6	5	1	1	0	0	0
ENSG00000142700	DMRTA2	6	4	1	4	0	0	0
ENSG00000121297	TSHZ3	6	3	0	0	0	0	0
ENSG00000160460	SPTBN4	6	3	0	0	0	0	0
ENSG00000140519	RHCG	6	3	1	0	0	0	0
ENSG00000132837	DMGDH	6	2	0	0	0	0	0
ENSG00000112699	GMDS	6	1	1	0	0	0	0
ENSG00000116819	TFAP2E	6	0	3	0	0	0	0
ENSG00000088836	SLC4A11	6	0	0	0	0	0	0
ENSG00000021645	NRXN3	6	0	0	0	0	0	0
ENSG00000106031	HOXA13	5	10	1	2	0	0	0
ENSG00000168283	BMI1	5	7	7	4	1	2	0
ENSG00000153234	NR4A2	5	3	3	0	0	0	1
ENSG00000163909	HEYL	5	3	0	1	0	0	0
ENSG00000162676	GFI1	5	3	2	0	0	0	0
ENSG00000132881	RSG1	5	2	2	2	0	0	0
ENSG00000163132	MSX1	5	2	2	3	0	0	0
ENSG00000135480	KRT7	5	1	2	0	0	0	0
ENSG00000112319	EYA4	5	1	0	0	0	0	0
ENSG00000104728	ARHGEF10	5	1	0	0	0	0	0
ENSG00000179059	ZFP42	5	0	0	0	0	0	0
ENSG00000135502	SLC26A10	5	0	0	0	0	0	0
ENSG00000100023	PPIL2	5	0	0	0	0	0	0
ENSG00000155254	MARVELD1	5	0	0	0	0	0	0
ENSG00000163827	LRRC2	5	0	0	0	0	0	0
ENSG00000197903	HIST1H2BK	5	0	0	0	0	0	0
ENSG00000058866	DGKG	5	0	0	0	0	0	0
ENSG00000169594	BNC1	5	0	0	1	0	0	0
ENSG00000181026	AEN	5	0	0	0	0	0	0
ENSG00000163623	NKX6-1	4	16	1	2	0	0	0
ENSG00000174963	ZIC4	4	14	5	0	1	0	0
ENSG00000106038	EVX1	4	11	1	1	0	0	0
ENSG00000148704	VAX1	4	10	1	2	0	0	0
ENSG00000075891	PAX2	4	10	1	0	0	0	0
ENSG00000140521	POLG	4	9	1	1	1	0	0
ENSG00000135903	PAX3	4	9	2	2	0	0	0
ENSG00000186564	FOXD2	4	9	6	0	0	0	0
ENSG00000198353	HOXC4	4	8	2	0	0	0	1
ENSG00000156466	GDF6	4	8	3	0	0	0	0
ENSG00000165556	CDX2	4	7	0	0	0	0	0
ENSG00000170615	SLC26A5	4	5	0	1	0	0	0
ENSG00000007372	PAX6	4	5	4	2	0	0	0
ENSG00000112333	NR2E1	4	5	0	0	0	0	0
ENSG00000152804	HHEX	4	5	0	0	0	0	0
ENSG00000142611	PRDM16	4	2	12	0	0	0	0
ENSG00000172915	NBEA	4	1	13	1	0	0	0
ENSG00000165655	ZNF503	4	0	6	0	0	0	0
ENSG00000169495	HTRA4	4	0	6	0	0	0	0
ENSG00000196482	ESRRG	4	0	7	0	0	0	0
ENSG00000152977	ZIC1	3	33	26	5	1	1	0
ENSG00000163064	EN1	3	21	0	1	0	0	0
ENSG00000006125	AP2B1	3	14	5	1	0	0	0
ENSG00000204956	PCDHGA1	3	11	10	0	2	0	0
ENSG00000232040	ZBED9	3	10	1	1	1	0	0
ENSG00000138136	LBX1	3	10	1	1	0	0	0
ENSG00000113196	HAND1	3	10	0	2	0	0	0
ENSG00000125378	BMP4	3	8	0	0	0	0	0
ENSG00000178163	ZNF518B	3	5	2	1	1	1	0
ENSG00000072195	SPEG	3	5	0	1	0	0	0
ENSG00000174697	LEP	3	5	4	1	0	0	0
ENSG00000122592	HOXA7	3	5	0	0	0	0	0
ENSG00000164778	EN2	3	5	1	2	0	0	0
ENSG00000110693	SOX6	3	2	5	0	0	0	0
ENSG00000124610	HIST1H1A	3	0	7	0	0	0	0
ENSG00000069696	DRD4	3	0	7	1	0	0	0
ENSG00000205560	CPT1B	3	0	11	0	0	0	0
ENSG00000112246	SIM1	2	33	5	0	1	0	0
ENSG00000176165	FOXG1	2	19	7	8	0	0	0
ENSG00000152192	POU4F1	2	18	2	1	0	0	0
ENSG00000198914	POU3F3	2	14	2	1	0	0	0
ENSG00000182968	SOX1	2	11	2	1	1	0	0
ENSG00000168779	SHOX2	2	11	2	2	0	0	0
ENSG00000049449	RCN1	2	11	7	3	0	0	0
ENSG00000112238	PRDM13	2	10	1	4	0	0	0
ENSG00000171956	FOXB1	2	9	0	0	0	0	0
ENSG00000124140	SLC12A5	2	8	4	2	1	1	0
ENSG00000009709	PAX7	2	8	0	0	0	0	0
ENSG00000197587	DMBX1	2	7	0	0	0	0	0
ENSG00000197935	ZNF311	2	6	0	0	0	0	0
ENSG00000104722	NEFM	2	6	5	1	0	0	0
ENSG00000163508	EOMES	2	6	0	0	0	0	0
ENSG00000164651	SP8	2	5	3	3	0	0	0
ENSG00000125691	RPL23	2	5	3	0	0	0	0
ENSG00000179761	PIPOX	2	5	0	0	0	0	0
ENSG00000204970	PCDHA1	2	5	3	0	0	0	0
ENSG00000178403	NEUROG2	2	5	1	2	0	0	0
ENSG00000149084	HSD17B12	2	5	0	0	0	0	0
ENSG00000120049	KCNIP2	2	4	7	0	0	0	0
ENSG00000004776	HSPB6	2	2	8	0	0	0	0
ENSG00000088881	EBF4	2	2	6	1	0	0	0
ENSG00000105997	HOXA3	2	1	5	0	0	0	0
ENSG00000141570	CBX8	2	1	6	0	0	0	0
ENSG00000162571	TTLL10	2	0	8	0	0	0	0
ENSG00000169184	MN1	2	0	5	0	0	0	0
ENSG00000163808	KIF15	2	0	0	2	0	5	0
ENSG00000179168	GGN	2	0	5	1	0	0	0
ENSG00000221818	EBF2	1	12	0	0	0	0	0
ENSG00000187140	FOXD3	1	11	3	5	0	0	1
ENSG00000077327	SPAG6	1	10	6	3	0	0	0
ENSG00000103449	SALL1	1	10	3	0	0	0	0
ENSG00000133937	GSC	1	10	1	1	0	0	0
ENSG00000118526	TCF21	1	9	1	1	0	0	0
ENSG00000260027	HOXB7	1	9	1	0	0	0	0
ENSG00000005073	HOXA11	1	9	0	1	0	0	0
ENSG00000108001	EBF3	1	9	0	1	0	0	0
ENSG00000164325	TMEM174	1	8	0	1	0	0	0
ENSG00000078399	HOXA9	1	8	2	0	0	0	0
ENSG00000121075	TBX4	1	7	2	1	0	0	0
ENSG00000217236	SP9	1	7	2	4	0	0	0
ENSG00000119973	PRLHR	1	7	1	2	1	1	0
ENSG00000109705	NKX3-2	1	7	2	1	0	0	0
ENSG00000162761	LMX1A	1	7	0	0	0	0	0
ENSG00000172059	KLF11	1	7	0	0	0	0	0
ENSG00000105996	HOXA2	1	7	4	0	0	0	0
ENSG00000170370	EMX2	1	7	0	0	0	0	0
ENSG00000162367	TAL1	1	6	2	1	0	0	0
ENSG00000159374	M1AP	1	6	5	0	0	0	0
ENSG00000168505	GBX2	1	6	0	0	0	0	0
ENSG00000107485	GATA3	1	6	5	7	0	0	0
ENSG00000185112	FAM43A	1	6	0	0	0	0	0
ENSG00000187017	ESPN	1	6	0	0	0	0	0
ENSG00000179008	C14orf39	1	6	0	0	0	0	0
ENSG00000116213	WRAP73	1	5	1	1	0	0	0
ENSG00000234127	TRIM26	1	5	5	3	0	0	0
ENSG00000145248	SLC10A4	1	5	0	0	0	0	0
ENSG00000168267	PTF1A	1	5	0	0	0	0	0
ENSG00000159182	PRAC1	1	5	0	0	0	0	0
ENSG00000116833	NR5A2	1	5	0	0	0	0	0
ENSG00000187772	LIN28B	1	5	5	2	2	0	1
ENSG00000167216	KATNAL2	1	5	0	0	0	0	0
ENSG00000128710	HOXD10	1	5	2	0	0	0	0
ENSG00000204681	GABBR1	1	5	1	0	0	0	0
ENSG00000105664	COMP	1	5	0	2	0	0	0
ENSG00000125398	SOX9	1	4	6	0	0	0	0
ENSG00000136383	ALPK3	1	3	5	0	0	0	0
ENSG00000054282	SDCCAG8	1	2	5	0	0	0	0
ENSG00000121207	LRAT	1	2	6	0	0	0	0
ENSG00000170442	KRT86	1	2	5	2	0	0	0
ENSG00000111783	RFX4	1	1	7	0	0	0	0
ENSG00000188157	AGRN	1	1	10	2	0	0	0
ENSG00000161551	ZNF577	1	0	4	0	5	0	0
ENSG00000130529	TRPM4	1	0	10	0	0	0	0
ENSG00000164068	RNF123	1	0	5	0	0	0	0
ENSG00000115507	OTX1	1	0	3	10	0	0	0
ENSG00000128652	HOXD3	0	26	0	0	0	0	0
ENSG00000136574	GATA4	0	25	2	0	0	0	0
ENSG00000174279	EVX2	0	21	2	2	0	0	0
ENSG00000081189	MEF2C	0	19	0	1	0	0	0
ENSG00000092607	TBX15	0	17	3	1	0	0	0
ENSG00000165588	OTX2	0	17	3	1	0	0	0
ENSG00000163081	CCDC140	0	17	2	4	0	0	0
ENSG00000043355	ZIC2	0	16	2	1	0	0	0
ENSG00000184486	POU3F2	0	14	0	0	0	0	0
ENSG00000177468	OLIG3	0	14	1	0	0	0	0
ENSG00000124785	NRN1	0	13	0	0	0	0	0
ENSG00000164107	HAND2	0	13	3	1	0	0	0
ENSG00000171540	OTP	0	11	1	1	0	0	0
ENSG00000128709	HOXD9	0	11	3	0	0	0	0
ENSG00000164532	TBX20	0	10	0	2	0	0	0
ENSG00000162624	LHX8	0	10	0	1	0	0	0
ENSG00000170178	HOXD12	0	10	0	1	0	0	0
ENSG00000153266	FEZF2	0	10	0	1	0	0	0
ENSG00000129757	CDKN1C	0	10	1	4	0	0	0
ENSG00000184937	WT1	0	9	0	0	0	0	0
ENSG00000164853	UNCX	0	9	1	0	0	0	0
ENSG00000112837	TBX18	0	9	1	1	0	0	0
ENSG00000109851	DBX1	0	9	2	1	0	0	0
ENSG00000052850	ALX4	0	9	1	1	0	0	0
ENSG00000122691	TWIST1	0	8	0	0	0	0	0
ENSG00000164180	TMEM161B	0	8	0	1	0	0	0
ENSG00000164438	TLX3	0	8	1	1	0	0	0
ENSG00000151376	ME3	0	8	0	0	0	0	0
ENSG00000089116	LHX5	0	8	2	0	1	0	0
ENSG00000105639	JAK3	0	8	0	0	0	0	0
ENSG00000120093	HOXB3	0	8	0	0	0	0	0
ENSG00000251493	FOXD1	0	8	0	0	0	0	0
ENSG00000128610	FEZF1	0	8	1	2	0	0	0
ENSG00000139800	ZIC5	0	7	2	0	0	0	0
ENSG00000135111	TBX3	0	7	3	0	0	0	0
ENSG00000164736	SOX17	0	7	1	0	0	0	1
ENSG00000138083	SIX3	0	7	2	1	0	0	0
ENSG00000100918	REC8	0	7	0	0	0	1	0
ENSG00000122584	NXPH1	0	7	1	1	0	0	0
ENSG00000123364	HOXC13	0	7	0	0	0	0	0
ENSG00000103241	FOXF1	0	7	0	0	0	0	0
ENSG00000130226	DPP6	0	7	1	0	0	0	0
ENSG00000070748	CHAT	0	7	1	0	0	0	0
ENSG00000188909	BSX	0	7	0	0	0	0	0
ENSG00000206579	XKR4	0	6	0	0	0	0	0
ENSG00000162722	TRIM58	0	6	0	0	0	0	0
ENSG00000121068	TBX2	0	6	0	0	0	0	0
ENSG00000066923	STAG3	0	6	3	1	0	0	0
ENSG00000229415	SFTA3	0	6	0	0	0	0	0
ENSG00000119547	ONECUT2	0	6	2	0	0	0	0
ENSG00000074590	NUAK1	0	6	0	0	0	0	0
ENSG00000003987	MTMR7	0	6	2	0	0	0	0
ENSG00000234602	MCIDAS	0	6	1	1	0	0	0
ENSG00000173917	HOXB2	0	6	0	0	0	0	0
ENSG00000176635	HORMAD2	0	6	11	0	0	0	0
ENSG00000270011	ZNF559-ZNF177	0	5	1	0	0	0	0
ENSG00000170703	TTLL6	0	5	0	0	0	0	0
ENSG00000157005	SST	0	5	1	2	0	0	0
ENSG00000187147	RNF220	0	5	0	0	0	0	0
ENSG00000118946	PCDH17	0	5	1	0	0	0	0
ENSG00000205922	ONECUT3	0	5	0	2	0	0	0
ENSG00000180053	NKX2-6	0	5	0	1	0	0	0
ENSG00000180155	LYNX1	0	5	0	0	0	0	0
ENSG00000172901	LVRN	0	5	3	0	0	0	0
ENSG00000175879	HOXD8	0	5	0	0	0	0	0
ENSG00000180818	HOXC10	0	5	0	0	0	0	0
ENSG00000188816	HMX2	0	5	1	1	0	0	0
ENSG00000224586	GPX5	0	5	0	0	0	0	0
ENSG00000180828	BHLHE22	0	5	1	1	0	0	0
ENSG00000183734	ASCL2	0	5	0	8	0	0	0
ENSG00000162618	ADGRL4	0	5	2	0	2	0	0
ENSG00000139515	PDX1	0	3	17	0	0	0	0
ENSG00000113448	PDE4D	0	3	6	8	0	0	0
ENSG00000185551	NR2F2	0	3	13	1	0	0	0
ENSG00000064042	LIMCH1	0	2	8	0	0	0	0
ENSG00000164916	FOXK1	0	2	5	0	0	0	0
ENSG00000188064	WNT7B	0	1	5	0	0	0	0
ENSG00000137203	TFAP2A	0	1	5	1	0	0	0
ENSG00000154760	SLFN13	0	1	6	0	0	0	0
ENSG00000180592	SKIDA1	0	1	6	0	0	0	0
ENSG00000164082	GRM2	0	1	7	0	0	2	0
ENSG00000223802	CERS1	0	1	6	0	0	0	0
ENSG00000014216	CAPN1	0	1	5	0	0	0	0
ENSG00000165985	C1QL3	0	1	5	0	0	0	0
ENSG00000159842	ABR	0	1	7	1	0	0	0
ENSG00000204396	VWA7	0	0	9	0	0	0	0
ENSG00000100106	TRIOBP	0	0	5	0	0	0	0
ENSG00000160472	TMEM190	0	0	5	0	0	0	0
ENSG00000106460	TMEM106B	0	0	5	0	0	0	0
ENSG00000088992	TESC	0	0	5	0	0	0	0
ENSG00000035115	SH3YL1	0	0	5	0	0	0	0
ENSG00000160999	SH2B2	0	0	6	0	0	0	0
ENSG00000012171	SEMA3B	0	0	7	0	0	0	0
ENSG00000185989	RASA3	0	0	12	0	0	0	0
ENSG00000170955	PRKCDBP	0	0	5	0	0	0	0
ENSG00000230510	PPP5D1	0	0	5	0	0	0	0
ENSG00000021300	PLEKHB1	0	0	11	0	0	0	0
ENSG00000100767	PAPLN	0	0	5	0	0	0	0
ENSG00000183729	NPBWR1	0	0	9	0	0	0	0
ENSG00000008441	NFIX	0	0	9	0	0	0	0
ENSG00000160796	NBEAL2	0	0	5	0	0	0	0
ENSG00000090006	LTBP4	0	0	5	0	0	0	0
ENSG00000124743	KLHL31	0	0	6	0	0	0	0
ENSG00000131037	EPS8L1	0	0	8	0	0	0	0
ENSG00000173442	EHBP1L1	0	0	5	0	0	0	0
ENSG00000150760	DOCK1	0	0	6	0	0	0	0
ENSG00000187553	CYP26C1	0	0	11	1	0	0	0
ENSG00000164879	CA3	0	0	5	0	0	0	0
ENSG00000164236	ANKRD33B	0	0	5	0	0	0	0
ENSG00000205336	ADGRG1	0	0	5	0	0	0	0
ENSG00000197140	ADAM32	0	0	5	0	0	0	0
ENSG00000124608	AARS2	0	0	0	5	0	0	0
