# Supplementary material for: Age-related DNA methylation changes are tissue-specific with ELOVL2 promoter methylation as exception
Source: Epigenetics Chromatin. 2018 May 30;11:25. doi: 10.1186/s13072-018-0191-3 (PMC5975493; doi:10.1186/s13072-018-0191-3)
Supplement: Supplementary file 13 — Additional file 13: Table S5. Enriched GO terms for gain-aDMPs per tissue. [file 13072_2018_191_MOESM13_ESM.xlsx]

## Sheet: Gain of methylation
Brain				Buccal				Liver				Kidney
Term	Count	PValue		Term	Count	PValue		Term	Count	PValue		Term	Count	PValue
embryonic morphogenesis	82	2.41e-19		regulation of transcription, DNA-dependent	318	1.81e-39		embryonic morphogenesis	69	9.17e-14		regulation of RNA metabolic process	114	2.15e-18
regulation of transcription, DNA-dependent	231	4.37e-15		regulation of RNA metabolic process	322	5.45e-39		regulation of transcription, DNA-dependent	209	6.54e-13		regulation of transcription, DNA-dependent	112	3.58e-18
regulation of RNA metabolic process	234	9.54e-15		cell fate commitment	70	2.6e-30		regulation of RNA metabolic process	212	1.31e-12		regulation of transcription	134	6.1e-15
embryonic organ development	51	3.74e-13		regulation of transcription	383	1.7e-28		neuron differentiation	79	2.41e-10		regulation of transcription from RNA polymerase II promoter	59	5.96e-11
regulation of transcription from RNA polymerase II promoter	124	7.48e-13		neuron differentiation	121	2.37e-26		embryonic organ morphogenesis	38	5.61e-10		embryonic morphogenesis	37	1.29e-10
embryonic organ morphogenesis	43	2.62e-12		embryonic morphogenesis	98	4.29e-26		embryonic organ development	43	2.25e-09		forebrain development	24	1.57e-08
cell fate commitment	46	2.62e-12		pattern specification process	85	2.31e-23		cell fate commitment	39	8.1e-09		neuron differentiation	40	7.22e-08
neuron differentiation	87	9.35e-12		transcription	313	4.13e-22		pattern specification process	54	8.72e-09		transcription	101	1.09e-07
regulation of transcription	295	2.06e-11		regionalization	69	2.19e-21		positive regulation of transcription, DNA-dependent	80	1.24e-08		regionalization	24	2.23e-06
sensory organ development	57	1.42e-10		embryonic organ development	65	2.28e-21		positive regulation of RNA metabolic process	80	1.76e-08		pattern specification process	28	2.51e-06
pattern specification process	59	8.95e-10		regulation of transcription from RNA polymerase II promoter	149	8.44e-19		positive regulation of macromolecule biosynthetic process	97	4.63e-08		cell fate commitment	21	4.22e-06
positive regulation of nucleobase, nucleoside, nucleotide and nucleic acid metabolic process	103	5.95e-09		embryonic organ morphogenesis	53	3.12e-18		positive regulation of cellular biosynthetic process	99	1.09e-07		embryonic organ development	22	8.58e-06
positive regulation of transcription	96	6.47e-09		neuron fate commitment	29	1.02e-15		positive regulation of nucleobase, nucleoside, nucleotide and nucleic acid metabolic process	93	1.17e-07		embryonic organ morphogenesis	19	1.98e-05
positive regulation of gene expression	98	6.55e-09		endocrine system development	36	2.48e-15		regulation of transcription	257	1.93e-07		negative regulation of cellular biosynthetic process	41	2.11e-05
positive regulation of nitrogen compound metabolic process	104	1.38e-08		cell-cell signaling	122	2.54e-15		positive regulation of biosynthetic process	99	2.07e-07		negative regulation of macromolecule biosynthetic process	40	2.85e-05
cell morphogenesis involved in differentiation	55	1.4e-08		forebrain development	53	3.71e-15		forebrain development	37	2.12e-07		negative regulation of gene expression	38	3.47e-05
positive regulation of transcription, DNA-dependent	83	1.09e-07		positive regulation of transcription, DNA-dependent	107	4.73e-15		positive regulation of transcription	86	2.32e-07		negative regulation of biosynthetic process	41	3.62e-05
positive regulation of transcription from RNA polymerase II promoter	70	1.12e-07		positive regulation of RNA metabolic process	107	7.95e-15		positive regulation of nitrogen compound metabolic process	94	2.32e-07		limb development	17	5.15e-05
positive regulation of RNA metabolic process	83	1.54e-07		positive regulation of transcription from RNA polymerase II promoter	89	5.83e-14		appendage development	31	2.35e-07		appendage development	17	5.15e-05
transcription	236	1.99e-07		positive regulation of transcription	116	1.02e-13		limb development	31	2.35e-07		positive regulation of macromolecule biosynthetic process	44	7.89e-05
positive regulation of macromolecule biosynthetic process	102	2.07e-07		positive regulation of gene expression	118	1.48e-13		positive regulation of transcription from RNA polymerase II promoter	65	2.43e-07		negative regulation of transcription	35	9.84e-05
positive regulation of biosynthetic process	106	2.22e-07		anterior/posterior pattern formation	47	1.62e-13		regulation of transcription from RNA polymerase II promoter	102	2.61e-07		positive regulation of cellular biosynthetic process	45	9.92e-05
positive regulation of cellular biosynthetic process	105	2.52e-07		cell fate specification	30	1.66e-13		positive regulation of gene expression	87	4.66e-07		positive regulation of transcription	40	0.000104
neuron development	65	2.54e-07		neuron development	83	1.71e-13		skeletal system development	56	7.85e-07		negative regulation of transcription, DNA-dependent	30	0.000119
cell morphogenesis involved in neuron differentiation	47	6.1e-07		positive regulation of nucleobase, nucleoside, nucleotide and nucleic acid metabolic process	123	3.99e-13		neuron development	60	8.12e-07		dorsal/ventral pattern formation	13	0.000125
negative regulation of cell differentiation	48	7.74e-07		regulation of cell development	61	1.99e-12		regionalization	41	1.55e-06		positive regulation of biosynthetic process	45	0.000136
ear development	30	7.98e-07		positive regulation of nitrogen compound metabolic process	123	4.39e-12		embryonic development ending in birth or egg hatching	58	1.57e-06		positive regulation of transcription, DNA-dependent	36	0.000143
negative regulation of transcription from RNA polymerase II promoter	53	1.4e-06		positive regulation of macromolecule biosynthetic process	124	6.78e-12		chordate embryonic development	57	3.02e-06		negative regulation of RNA metabolic process	30	0.000166
axonogenesis	44	1.85e-06		cell morphogenesis involved in neuron differentiation	59	1.2e-11		axonogenesis	41	3.8e-06		positive regulation of RNA metabolic process	36	0.000169
negative regulation of transcription, DNA-dependent	64	2.1e-06		axonogenesis	56	2.23e-11		axon guidance	29	4.51e-06		negative regulation of macromolecule metabolic process	46	0.000207
regionalization	43	2.51e-06		positive regulation of cellular biosynthetic process	126	3.31e-11		limb morphogenesis	28	1.01e-05		positive regulation of gene expression	40	0.000232
negative regulation of gene expression	81	3.93e-06		cell morphogenesis involved in differentiation	64	3.99e-11		appendage morphogenesis	28	1.01e-05		negative regulation of nucleobase, nucleoside, nucleotide and nucleic acid metabolic process	36	0.000493
negative regulation of RNA metabolic process	64	3.99e-06		sensory organ development	62	5.58e-11		embryonic skeletal system development	22	1.02e-05		sensory organ development	23	0.000604
embryonic development ending in birth or egg hatching	60	8.96e-06		skeletal system development	73	7.14e-11		cell projection organization	61	1.03e-05		negative regulation of nitrogen compound metabolic process	36	0.000663
axon guidance	30	9.84e-06		positive regulation of biosynthetic process	126	7.78e-11		ear development	27	1.05e-05		tube morphogenesis	17	0.000881
ear morphogenesis	24	1.04e-05		regulation of neurogenesis	51	1.84e-10		embryonic appendage morphogenesis	26	1.07e-05		negative regulation of transcription from RNA polymerase II promoter	24	0.0009
negative regulation of transcription	74	1.59e-05		gland development	44	1.89e-10		embryonic limb morphogenesis	26	1.07e-05		tube development	22	0.000944
chordate embryonic development	59	1.62e-05		cell differentiation in spinal cord	19	2.1e-10		cell morphogenesis involved in neuron differentiation	42	1.16e-05		limb morphogenesis	15	0.00125054
cell morphogenesis	63	1.72e-05		regulation of nervous system development	55	2.56e-10		sensory organ development	45	1.24e-05		appendage morphogenesis	15	0.00125054
negative regulation of cellular biosynthetic process	85	2.83e-05		embryonic development ending in birth or egg hatching	75	3.65e-10		skeletal system morphogenesis	27	4.7e-05		positive regulation of nucleobase, nucleoside, nucleotide and nucleic acid metabolic process	40	0.00140383
negative regulation of nitrogen compound metabolic process	80	3.28e-05		neuron projection morphogenesis	57	3.98e-10		neuron projection morphogenesis	41	5.97e-05		positive regulation of transcription from RNA polymerase II promoter	29	0.00172149
neuron projection morphogenesis	44	3.57e-05		chordate embryonic development	74	6.59e-10		positive regulation of macromolecule metabolic process	107	8.72e-05		axon guidance	15	0.00183482
negative regulation of nucleobase, nucleoside, nucleotide and nucleic acid metabolic process	79	4.08e-05		regulation of neuron differentiation	44	9.12e-10		transcription	206	0.000114		positive regulation of nitrogen compound metabolic process	40	0.00278422
regulation of cell development	44	4.19e-05		spinal cord development	22	3.36e-09		cell morphogenesis involved in differentiation	44	0.000153		neuron development	27	0.00293084
negative regulation of biosynthetic process	85	7.11e-05		neuron projection development	61	1.13e-08		neuron projection development	45	0.000175		positive regulation of macromolecule metabolic process	48	0.00370086
negative regulation of macromolecule biosynthetic process	82	7.2e-05		ear morphogenesis	29	1.77e-08		embryonic skeletal system morphogenesis	17	0.000453		neuron fate commitment	10	0.00392335
dorsal/ventral pattern formation	21	9.72e-05		cell projection morphogenesis	59	2.08e-08		gland development	29	0.000909		tissue morphogenesis	19	0.00417754
tube development	44	0.000124		negative regulation of RNA metabolic process	75	2.13e-08		endocrine system development	20	0.00109774		embryonic development ending in birth or egg hatching	26	0.00499603
inner ear development	24	0.000165		axon guidance	36	2.26e-08		cell projection morphogenesis	42	0.00119645		cell differentiation in spinal cord	8	0.00709776
camera-type eye development	28	0.000231		negative regulation of transcription from RNA polymerase II promoter	61	2.44e-08		cell-cell signaling	77	0.00121336		morphogenesis of an epithelium	14	0.00827914
heart development	43	0.000311		transmission of nerve impulse	75	2.5e-08		ear morphogenesis	20	0.00142819		axonogenesis	19	0.00872919
cell projection morphogenesis	46	0.000357		negative regulation of transcription, DNA-dependent	74	2.72e-08		cell fate specification	17	0.00236173		muscle organ development	20	0.00943025
cell projection organization	61	0.000401		inner ear morphogenesis	26	6.29e-08		cell part morphogenesis	42	0.00433518		embryonic appendage morphogenesis	13	0.00984892
neuron projection development	47	0.000438		synaptic transmission	66	6.81e-08		neuron fate commitment	15	0.0047734		embryonic limb morphogenesis	13	0.00984892
cellular component morphogenesis	64	0.000582		embryonic skeletal system development	27	9.01e-08		cell motion	63	0.0197433		cell motion	32	0.0102802
regulation of neurogenesis	36	0.000895		cell morphogenesis	74	1.09e-07		diencephalon development	13	0.0251167		chordate embryonic development	25	0.0134511
limb development	27	0.000912		positive regulation of macromolecule metabolic process	137	1.42e-07		sex differentiation	27	0.0258054		cell morphogenesis involved in neuron differentiation	19	0.0246392
appendage development	27	0.000912		behavior	86	1.54e-07		development of primary sexual characteristics	24	0.0285844		neuron projection morphogenesis	19	0.0303632
Wnt receptor signaling pathway	31	0.00111171		cell part morphogenesis	59	1.67e-07		reproductive developmental process	39	0.0313246		skeletal system development	23	0.0471773
regulation of nervous system development	39	0.00114897		skeletal system morphogenesis	34	2.16e-07		regulation of cell development	35	0.0349708
cell part morphogenesis	46	0.00148788		diencephalon development	20	2.34e-07		forelimb morphogenesis	10	0.0420797
limb morphogenesis	26	0.00149222		limb development	34	7.47e-07		inner ear development	19	0.0468041
appendage morphogenesis	26	0.00149222		appendage development	34	7.47e-07		regulation of nervous system development	33	0.047361
regulation of neuron differentiation	31	0.00159472		ear development	32	7.77e-07		anterior/posterior pattern formation	25	0.048319
inner ear morphogenesis	19	0.00215704		embryonic skeletal system morphogenesis	22	9.46e-07
eye development	30	0.00217681		negative regulation of transcription	84	1.17e-06
neuron fate commitment	16	0.00284224		negative regulation of gene expression	89	2.79e-06
skeletal system development	51	0.00300268		cell fate determination	18	3.77e-06
positive regulation of macromolecule metabolic process	109	0.00382388		cellular component morphogenesis	76	4.19e-06
positive regulation of cell differentiation	42	0.00548495		proximal/distal pattern formation	15	4.48e-06
cell differentiation in spinal cord	12	0.00611766		telencephalon development	24	4.74e-06
negative regulation of macromolecule metabolic process	95	0.00615781		epithelium development	51	7.09e-06
embryonic limb morphogenesis	23	0.00653093		neuron fate specification	12	8.71e-06
embryonic appendage morphogenesis	23	0.00653093		tube development	50	1.06e-05
cell-cell signaling	80	0.00782408		central nervous system neuron differentiation	18	1.28e-05
cell motion	69	0.00865911		pancreas development	18	1.28e-05
neural tube patterning	11	0.0118314		negative regulation of nucleobase, nucleoside, nucleotide and nucleic acid metabolic process	88	1.36e-05
spinal cord development	14	0.0180874		tube morphogenesis	36	1.49e-05
positive regulation of developmental process	46	0.0201791		negative regulation of cellular biosynthetic process	94	1.61e-05
endocrine system development	19	0.0234985		pituitary gland development	16	1.62e-05
cell fate determination	13	0.0263911		negative regulation of cell differentiation	49	1.88e-05
dorsal spinal cord development	8	0.0302013		adult behavior	28	1.89e-05
retina development in camera-type eye	13	0.0379734		inner ear development	27	1.9e-05
embryonic skeletal system development	18	0.0380572		hindbrain development	23	1.97e-05
				cell motion	84	2.39e-05
				urogenital system development	32	2.52e-05
				negative regulation of nitrogen compound metabolic process	88	2.56e-05
				morphogenesis of an epithelium	31	2.8e-05
				dorsal/ventral pattern formation	23	2.91e-05
				neuron migration	24	3.27e-05
				negative regulation of neuron differentiation	17	3.73e-05
				negative regulation of biosynthetic process	94	4.4e-05
				tissue morphogenesis	43	5.95e-05
				limbic system development	16	5.98e-05
				embryonic appendage morphogenesis	28	6.23e-05
				embryonic limb morphogenesis	28	6.23e-05
				kidney development	29	7.62e-05
				cell-cell signaling involved in cell fate specification	13	8.1e-05
				developmental induction	13	8.1e-05
				appendage morphogenesis	30	8.95e-05
				limb morphogenesis	30	8.95e-05
				regulation of cAMP metabolic process	29	0.00013
				negative regulation of macromolecule biosynthetic process	89	0.000149
				regulation of cyclase activity	28	0.000188
				positive regulation of cell differentiation	49	0.00025
				cell projection organization	67	0.000312
				regulation of cAMP biosynthetic process	28	0.000317
				regulation of lyase activity	28	0.000317
				cartilage development	24	0.000333
				regulation of adenylate cyclase activity	27	0.000355
				positive regulation of developmental process	55	0.000363
				regulation of cyclic nucleotide metabolic process	30	0.000393
				metanephros development	18	0.000424
				morphogenesis of a branching structure	24	0.00045
				generation of neurons in the forebrain	10	0.000545
				adult locomotory behavior	20	0.000591
				ventral spinal cord development	11	0.000606
				regulation of cyclic nucleotide biosynthetic process	29	0.000733
				regulation of nucleotide biosynthetic process	29	0.000733
				regulation of nucleotide metabolic process	30	0.000782
				forebrain neuron differentiation	9	0.00124111
				neurological system process	145	0.00131523
				spinal cord motor neuron differentiation	10	0.00161229
				cell migration	53	0.00168226
				positive regulation of neuron differentiation	13	0.00270363
				neural tube development	22	0.00382189
				dorsal spinal cord development	9	0.00414655
				regulation of system process	56	0.00425824
				neural tube patterning	12	0.00435434
				G-protein signaling, coupled to cyclic nucleotide second messenger	28	0.00506758
				pallium development	17	0.00569827
				central nervous system neuron development	13	0.00797238
				cyclic-nucleotide-mediated signaling	30	0.00897559
				neuromuscular process	20	0.0103899
				camera-type eye development	27	0.011348
				muscle organ development	42	0.0133621
				cell-cell adhesion	46	0.0137964
				branching morphogenesis of a tube	20	0.0178702
				endocrine pancreas development	10	0.0193743
				localization of cell	54	0.0206491
				cell motility	54	0.0206491
				secretion by cell	40	0.0217956
				ureteric bud development	14	0.0258888
				induction of an organ	9	0.0266352
				activation of adenylate cyclase activity	17	0.0296449
				epithelial tube morphogenesis	20	0.0298227
				eye development	30	0.0305105
				negative regulation of macromolecule metabolic process	102	0.0323798
				positive regulation of cell proliferation	66	0.0390353
				positive regulation of adenylate cyclase activity	17	0.0397922
				heart morphogenesis	21	0.0415042
