# Supplementary material for: Age-related DNA methylation changes are tissue-specific with ELOVL2 promoter methylation as exception
Source: Epigenetics Chromatin. 2018 May 30;11:25. doi: 10.1186/s13072-018-0191-3 (PMC5975493; doi:10.1186/s13072-018-0191-3)
Supplement: Supplementary file 14 — Additional file 14: Table S6. Number of tissues a gene near loss-aDMPs was found. [file 13072_2018_191_MOESM14_ESM.xlsx]

## Sheet: Number of tissues genes are ide
Ensembl gene id	Gene symbol	# of tissues
ENSG00000117335	CD46	6
ENSG00000053918	KCNQ1	4
ENSG00000153789	FAM92B	4
ENSG00000178209	PLEC	4
ENSG00000131149	GSE1	4
ENSG00000175866	BAIAP2	4
ENSG00000142611	PRDM16	4
ENSG00000184009	ACTG1	4
ENSG00000130940	CASZ1	3
ENSG00000169871	TRIM56	3
ENSG00000155093	PTPRN2	3
ENSG00000106012	IQCE	3
ENSG00000183117	CSMD1	3
ENSG00000011243	AKAP8L	3
ENSG00000169717	ACTRT2	3
ENSG00000167291	TBC1D16	3
ENSG00000151240	DIP2C	3
ENSG00000137177	KIF13A	3
ENSG00000129993	CBFA2T3	3
ENSG00000126217	MCF2L	3
ENSG00000185332	TMEM105	3
ENSG00000198719	DLL1	3
ENSG00000125691	RPL23	3
ENSG00000204248	COL11A2	3
ENSG00000254656	RTL1	3
ENSG00000189337	KAZN	3
ENSG00000075043	KCNQ2	3
ENSG00000010818	HIVEP2	3
ENSG00000138835	RGS3	3
ENSG00000171914	TLN2	3
ENSG00000182257	PRR34	3
ENSG00000155034	FBXL18	3
ENSG00000196498	NCOR2	3
ENSG00000029534	ANK1	3
ENSG00000109654	TRIM2	3
ENSG00000197177	ADGRA1	3
ENSG00000156515	HK1	3
ENSG00000055118	KCNH2	3
ENSG00000225614	ZNF469	3
ENSG00000181409	AATK	3
ENSG00000170860	LSM3	3
ENSG00000166788	SAAL1	3
ENSG00000128585	MKLN1	3
ENSG00000130147	SH3BP4	3
ENSG00000166833	NAV2	3
ENSG00000145431	PDGFC	3
ENSG00000167419	LPO	3
ENSG00000170759	KIF5B	3
ENSG00000141255	SPATA22	3
ENSG00000169071	ROR2	3
ENSG00000126522	ASL	3
ENSG00000112096	SOD2	3
ENSG00000196782	MAML3	3
ENSG00000165714	LOH12CR1	3
ENSG00000187775	DNAH17	2
ENSG00000196517	SLC6A9	2
ENSG00000213760	ATP6V1G2	2
ENSG00000186951	PPARA	2
ENSG00000167522	ANKRD11	2
ENSG00000175920	DOK7	2
ENSG00000112787	FBRSL1	2
ENSG00000013810	TACC3	2
ENSG00000142949	PTPRF	2
ENSG00000068024	HDAC4	2
ENSG00000145920	CPLX2	2
ENSG00000131409	LRRC4B	2
ENSG00000159674	SPON2	2
ENSG00000146112	PPP1R18	2
ENSG00000129159	KCNC1	2
ENSG00000182870	GALNT9	2
ENSG00000027075	PRKCH	2
ENSG00000151693	ASAP2	2
ENSG00000130558	OLFM1	2
ENSG00000143995	MEIS1	2
ENSG00000215912	TTC34	2
ENSG00000099308	MAST3	2
ENSG00000130226	DPP6	2
ENSG00000196557	CACNA1H	2
ENSG00000164828	SUN1	2
ENSG00000116285	ERRFI1	2
ENSG00000219438	FAM19A5	2
ENSG00000140836	ZFHX3	2
ENSG00000130475	FCHO1	2
ENSG00000169554	ZEB2	2
ENSG00000074047	GLI2	2
ENSG00000143772	ITPKB	2
ENSG00000164877	MICALL2	2
ENSG00000113916	BCL6	2
ENSG00000127418	FGFRL1	2
ENSG00000171045	TSNARE1	2
ENSG00000068650	ATP11A	2
ENSG00000187634	SAMD11	2
ENSG00000136295	TTYH3	2
ENSG00000146540	C7orf50	2
ENSG00000162104	ADCY9	2
ENSG00000162849	KIF26B	2
ENSG00000171811	CFAP46	2
ENSG00000112531	QKI	2
ENSG00000136205	TNS3	2
ENSG00000152217	SETBP1	2
ENSG00000143669	LYST	2
ENSG00000069424	KCNAB2	2
ENSG00000164808	SPIDR	2
ENSG00000139793	MBNL2	2
ENSG00000180104	EXOC3	2
ENSG00000011275	RNF216	2
ENSG00000103522	IL21R	2
ENSG00000114861	FOXP1	2
ENSG00000140948	ZCCHC14	2
ENSG00000071242	RPS6KA2	2
ENSG00000162378	ZYG11B	2
ENSG00000185989	RASA3	2
ENSG00000115970	THADA	2
ENSG00000152767	FARP1	2
ENSG00000060709	RIMBP2	2
ENSG00000097021	ACOT7	2
ENSG00000185340	GAS2L1	2
ENSG00000122778	KIAA1549	2
ENSG00000204655	MOG	2
ENSG00000099797	TECR	2
ENSG00000061936	SFSWAP	2
ENSG00000113504	SLC12A7	2
ENSG00000120008	WDR11	2
ENSG00000120254	MTHFD1L	2
ENSG00000171735	CAMTA1	2
ENSG00000145675	PIK3R1	2
ENSG00000162065	TBC1D24	2
ENSG00000159692	CTBP1	2
ENSG00000154118	JPH3	2
ENSG00000095066	HOOK2	2
ENSG00000099622	CIRBP	2
ENSG00000185736	ADARB2	2
ENSG00000065802	ASB1	2
ENSG00000002822	MAD1L1	2
ENSG00000187535	IFT140	2
ENSG00000010295	IFFO1	2
ENSG00000160256	FAM207A	2
ENSG00000165757	KIAA1462	2
ENSG00000203797	DDO	2
ENSG00000135362	PRR5L	2
ENSG00000116661	FBXO2	2
ENSG00000258881		2
ENSG00000006704	GTF2IRD1	2
ENSG00000090565	RAB11FIP3	2
ENSG00000125266	EFNB2	2
ENSG00000161996	WDR90	2
ENSG00000170525	PFKFB3	2
ENSG00000174953	DHX36	2
ENSG00000087116	ADAMTS2	2
ENSG00000116016	EPAS1	2
ENSG00000130699	TAF4	2
ENSG00000244588	RAD21L1	2
ENSG00000185532	PRKG1	2
ENSG00000151718	WWC2	2
ENSG00000128268	MGAT3	2
ENSG00000148400	NOTCH1	2
ENSG00000182871	COL18A1	2
ENSG00000160789	LMNA	2
ENSG00000173801	JUP	2
ENSG00000258986	TMEM179	2
ENSG00000204469	PRRC2A	2
ENSG00000131196	NFATC1	2
ENSG00000175711	B3GNTL1	2
ENSG00000105993	DNAJB6	2
ENSG00000196639	HRH1	2
ENSG00000157911	PEX10	2
ENSG00000174307	PHLDA3	2
ENSG00000106003	LFNG	2
ENSG00000197461	PDGFA	2
ENSG00000119720	NRDE2	2
ENSG00000162975	KCNF1	2
ENSG00000196814	MVB12B	2
ENSG00000204161	C10orf128	2
ENSG00000141564	RPTOR	2
ENSG00000164776	PHKG1	2
ENSG00000006062	MAP3K14	2
ENSG00000160691	SHC1	2
ENSG00000170430	MGMT	2
ENSG00000179241	LDLRAD3	2
ENSG00000183780	SLC35F3	2
ENSG00000160221	C21orf33	2
ENSG00000136997	MYC	2
ENSG00000179588	ZFPM1	2
ENSG00000198792	TMEM184B	2
ENSG00000155897	ADCY8	2
ENSG00000114019	AMOTL2	2
ENSG00000067225	PKM	2
ENSG00000073060	SCARB1	2
ENSG00000186197	EDARADD	2
ENSG00000240891	PLCXD2	2
ENSG00000103227	LMF1	2
ENSG00000109189	USP46	2
ENSG00000134321	RSAD2	2
ENSG00000114650	SCAP	2
ENSG00000135144	DTX1	2
ENSG00000140563	MCTP2	2
ENSG00000164050	PLXNB1	2
ENSG00000172927	MYEOV	2
ENSG00000133030	MPRIP	2
ENSG00000120725	SIL1	2
ENSG00000203667	COX20	2
ENSG00000188191	PRKAR1B	2
ENSG00000214026	MRPL23	2
ENSG00000135540	NHSL1	2
ENSG00000182993	C12orf60	2
ENSG00000134107	BHLHE40	2
ENSG00000136944	LMX1B	2
ENSG00000183715	OPCML	2
ENSG00000107736	CDH23	2
ENSG00000171840	NINJ2	2
ENSG00000064205	WISP2	2
ENSG00000116729	WLS	2
ENSG00000153531	ADPRHL1	2
ENSG00000137411	VARS2	2
ENSG00000173210	ABLIM3	2
ENSG00000257923	CUX1	2
ENSG00000136153	LMO7	2
ENSG00000178878	APOLD1	2
ENSG00000132153	DHX30	2
ENSG00000130414	NDUFA10	2
ENSG00000178950	GAK	2
ENSG00000168528	SERINC2	2
ENSG00000159176	CSRP1	2
ENSG00000013364	MVP	2
ENSG00000171680	PLEKHG5	2
ENSG00000122863	CHST3	2
ENSG00000196535	MYO18A	2
ENSG00000148948	LRRC4C	2
ENSG00000164402	SEPT8	2
ENSG00000189292	FAM150B	2
ENSG00000182667	NTM	2
ENSG00000182247	UBE2E2	2
ENSG00000036448	MYOM2	2
ENSG00000205116	TMEM88B	2
ENSG00000170775	GPR37	2
ENSG00000134369	NAV1	2
ENSG00000176463	SLCO3A1	2
ENSG00000177556	ATOX1	2
ENSG00000162341	TPCN2	2
ENSG00000058668	ATP2B4	2
ENSG00000134954	ETS1	2
ENSG00000154678	PDE1C	2
ENSG00000048052	HDAC9	2
ENSG00000159685	CHCHD6	2
ENSG00000184956	MUC6	2
ENSG00000100300	TSPO	2
ENSG00000132640	BTBD3	2
ENSG00000127603	MACF1	2
ENSG00000172201	ID4	2
ENSG00000110076	NRXN2	2
ENSG00000172379	ARNT2	2
ENSG00000167995	BEST1	2
ENSG00000112619	PRPH2	2
ENSG00000131374	TBC1D5	2
ENSG00000185624	P4HB	2
ENSG00000146828	SLC12A9	2
ENSG00000035862	TIMP2	2
ENSG00000135931	ARMC9	2
ENSG00000160953	MUM1	2
ENSG00000184702	SEPT5	2
ENSG00000104231	ZFAND1	2
ENSG00000078269	SYNJ2	2
ENSG00000120256	LRP11	2
ENSG00000080854	IGSF9B	2
ENSG00000103018	CYB5B	2
ENSG00000214063	TSPAN4	2
ENSG00000134490	TMEM241	2
ENSG00000104635	SLC39A14	2
ENSG00000182208	MOB2	2
ENSG00000178425	NT5DC1	2
ENSG00000183092	BEGAIN	2
ENSG00000184986	TMEM121	2
ENSG00000040531	CTNS	2
ENSG00000157110	RBPMS	2
ENSG00000162733	DDR2	2
ENSG00000100399	CHADL	2
ENSG00000151376	ME3	2
ENSG00000127824	TUBA4A	2
ENSG00000143801	PSEN2	2
ENSG00000179364	PACS2	2
ENSG00000180537	RNF182	2
ENSG00000089356	FXYD3	2
ENSG00000170035	UBE2E3	2
ENSG00000169740	ZNF32	2
ENSG00000135678	CPM	2
ENSG00000180901	KCTD2	2
ENSG00000007516	BAIAP3	2
ENSG00000259024	TVP23C-CDRT4	2
ENSG00000153495	TEX29	2
ENSG00000140280	LYSMD2	2
ENSG00000198276	UCKL1	2
ENSG00000141574	SECTM1	2
ENSG00000205336	ADGRG1	2
ENSG00000169862	CTNND2	2
ENSG00000198912	C1orf174	2
ENSG00000157551	KCNJ15	2
ENSG00000179134	SAMD4B	2
ENSG00000227500	SCAMP4	2
ENSG00000238227	C9orf69	2
ENSG00000123095	BHLHE41	2
ENSG00000146592	CREB5	2
ENSG00000130340	SNX9	2
ENSG00000140853	NLRC5	2
ENSG00000169696	ASPSCR1	2
ENSG00000138326	RPS24	2
ENSG00000178927	C17orf62	2
ENSG00000182156	ENPP7	2
ENSG00000126233	SLURP1	2
ENSG00000140479	PCSK6	2
ENSG00000197467	COL13A1	2
ENSG00000136643	RPS6KC1	2
ENSG00000020181	ADGRA2	2
ENSG00000152484	USP12	2
ENSG00000124942	AHNAK	2
ENSG00000106125	FAM188B	2
ENSG00000100711	ZFYVE21	2
ENSG00000170776	AKAP13	2
ENSG00000240230	COX19	2
ENSG00000166033	HTRA1	2
ENSG00000033627	ATP6V0A1	2
ENSG00000140044	JDP2	2
ENSG00000139722	VPS37B	2
ENSG00000144730	IL17RD	2
ENSG00000107331	ABCA2	2
ENSG00000185347	C14orf80	2
ENSG00000125148	MT2A	2
ENSG00000203485	INF2	2
ENSG00000198646	NCOA6	2
ENSG00000053254	FOXN3	2
ENSG00000126215	XRCC3	2
ENSG00000131508	UBE2D2	2
ENSG00000183778	B3GALT5	2
ENSG00000174607	UGT8	2
ENSG00000138483	CCDC54	2
ENSG00000168350	DEGS2	2
ENSG00000108387	SEPT4	2
ENSG00000064042	LIMCH1	2
ENSG00000155846	PPARGC1B	2
ENSG00000128805	ARHGAP22	2
ENSG00000205476	CCDC85C	2
ENSG00000130254	SAFB2	2
ENSG00000134884	ARGLU1	2
ENSG00000103647	CORO2B	2
ENSG00000205531	NAP1L4	2
ENSG00000163697	APBB2	2
ENSG00000170871	KIAA0232	2
ENSG00000095587	TLL2	2
ENSG00000177106	EPS8L2	2
ENSG00000129968	ABHD17A	2
ENSG00000164236	ANKRD33B	2
ENSG00000139973	SYT16	2
ENSG00000152377	SPOCK1	2
ENSG00000167895	TMC8	2
ENSG00000154654	NCAM2	2
ENSG00000105819	PMPCB	2
ENSG00000182272	B4GALNT4	2
ENSG00000072682	P4HA2	2
ENSG00000117266	CDK18	2
ENSG00000188042	ARL4C	2
ENSG00000109906	ZBTB16	2
ENSG00000151065	DCP1B	2
ENSG00000166250	CLMP	2
ENSG00000106665	CLIP2	2
ENSG00000104447	TRPS1	2
ENSG00000182704	TSKU	2
ENSG00000168653	NDUFS5	2
ENSG00000189320	FAM180A	2
ENSG00000161647	MPP3	2
ENSG00000163873	GRIK3	2
ENSG00000101265	RASSF2	2
ENSG00000175155	YPEL2	2
ENSG00000267281		2
ENSG00000139921	TMX1	2
ENSG00000068724	TTC7A	2
ENSG00000089692	LAG3	2
ENSG00000198734	F5	2
ENSG00000159423	ALDH4A1	2
ENSG00000165060	FXN	2
ENSG00000074201	CLNS1A	2
ENSG00000154133	ROBO4	2
ENSG00000135390	ATP5G2	2
ENSG00000187678	SPRY4	2
ENSG00000148926	ADM	2
ENSG00000183735	TBK1	2
ENSG00000170325	PRDM10	2
ENSG00000267206	LCN6	2
ENSG00000133067	LGR6	2
ENSG00000128283	CDC42EP1	2
ENSG00000132017	DCAF15	2
ENSG00000132965	ALOX5AP	2
ENSG00000188039	NWD1	2
ENSG00000099256	PRTFDC1	2
ENSG00000154065	ANKRD29	2
ENSG00000117594	HSD11B1	2
ENSG00000104695	PPP2CB	2
ENSG00000133321	RARRES3	2
ENSG00000135373	EHF	2
ENSG00000159403	C1R	2
ENSG00000183048	SLC25A10	2
ENSG00000072110	ACTN1	1
ENSG00000177614	PGBD5	1
ENSG00000169714	CNBP	1
ENSG00000119771	KLHL29	1
ENSG00000019549	SNAI2	1
ENSG00000262621		1
ENSG00000172216	CEBPB	1
ENSG00000117707	PROX1	1
ENSG00000108175	ZMIZ1	1
ENSG00000120370	GORAB	1
ENSG00000158828	PINK1	1
ENSG00000163359	COL6A3	1
ENSG00000160932	LY6E	1
ENSG00000095739	BAMBI	1
ENSG00000197157	SND1	1
ENSG00000178395	CCDC185	1
ENSG00000161267	BDH1	1
ENSG00000142599	RERE	1
ENSG00000162496	DHRS3	1
ENSG00000108654	DDX5	1
ENSG00000187147	RNF220	1
ENSG00000157985	AGAP1	1
ENSG00000182534	MXRA7	1
ENSG00000138131	LOXL4	1
ENSG00000183495	EP400	1
ENSG00000181090	EHMT1	1
ENSG00000160216	AGPAT3	1
ENSG00000028839	TBPL1	1
ENSG00000115641	FHL2	1
ENSG00000118492	ADGB	1
ENSG00000198373	WWP2	1
ENSG00000260272		1
ENSG00000108591	DRG2	1
ENSG00000127863	TNFRSF19	1
ENSG00000185950	IRS2	1
ENSG00000140519	RHCG	1
ENSG00000132938	MTUS2	1
ENSG00000185024	BRF1	1
ENSG00000178951	ZBTB7A	1
ENSG00000185215	TNFAIP2	1
ENSG00000169885	CALML6	1
ENSG00000110218	PANX1	1
ENSG00000143340	FAM163A	1
ENSG00000198400	NTRK1	1
ENSG00000133958	UNC79	1
ENSG00000131459	GFPT2	1
ENSG00000119314	PTBP3	1
ENSG00000104714	ERICH1	1
ENSG00000143889	HNRNPLL	1
ENSG00000132669	RIN2	1
ENSG00000138395	CDK15	1
ENSG00000162433	AK4	1
ENSG00000187498	COL4A1	1
ENSG00000184471	C1QTNF8	1
ENSG00000160307	S100B	1
ENSG00000174137	FAM53A	1
ENSG00000165886	UBTD1	1
ENSG00000115310	RTN4	1
ENSG00000138640	FAM13A	1
ENSG00000049239	H6PD	1
ENSG00000167548	KMT2D	1
ENSG00000184640	SEPT9	1
ENSG00000144596	GRIP2	1
ENSG00000171368	TPPP	1
ENSG00000163466	ARPC2	1
ENSG00000189171	S100A13	1
ENSG00000169857	AVEN	1
ENSG00000086504	MRPL28	1
ENSG00000176566	DCAF4L2	1
ENSG00000116741	RGS2	1
ENSG00000159167	STC1	1
ENSG00000168477	TNXB	1
ENSG00000141542	RAB40B	1
ENSG00000176248	ANAPC2	1
ENSG00000142609	CFAP74	1
ENSG00000132510	KDM6B	1
ENSG00000005206	SPPL2B	1
ENSG00000032389	TSSC1	1
ENSG00000106436	MYL10	1
ENSG00000022567	SLC45A4	1
ENSG00000099860	GADD45B	1
ENSG00000178685	PARP10	1
ENSG00000172428	MYEOV2	1
ENSG00000117480	FAAH	1
ENSG00000066735	KIF26A	1
ENSG00000091656	ZFHX4	1
ENSG00000007545	CRAMP1L	1
ENSG00000179761	PIPOX	1
ENSG00000157916	RER1	1
ENSG00000126351	THRA	1
ENSG00000171475	WIPF2	1
ENSG00000089685	BIRC5	1
ENSG00000157103	SLC6A1	1
ENSG00000168264	IRF2BP2	1
ENSG00000049246	PER3	1
ENSG00000139438	FAM222A	1
ENSG00000166173	LARP6	1
ENSG00000103335	PIEZO1	1
ENSG00000178343	SHISA3	1
ENSG00000006125	AP2B1	1
ENSG00000129657	SEC14L1	1
ENSG00000174332	GLIS1	1
ENSG00000169184	MN1	1
ENSG00000107862	GBF1	1
ENSG00000269113	TRABD2B	1
ENSG00000090615	GOLGA3	1
ENSG00000145216	FIP1L1	1
ENSG00000205133	TRIQK	1
ENSG00000144746	ARL6IP5	1
ENSG00000270136	MINOS1-NBL1	1
ENSG00000064300	NGFR	1
ENSG00000169918	OTUD7A	1
ENSG00000168575	SLC20A2	1
ENSG00000103257	SLC7A5	1
ENSG00000159842	ABR	1
ENSG00000163874	ZC3H12A	1
ENSG00000083857	FAT1	1
ENSG00000114279	FGF12	1
ENSG00000162585	FAAP20	1
ENSG00000234127	TRIM26	1
ENSG00000008513	ST3GAL1	1
ENSG00000256463	SALL3	1
ENSG00000140262	TCF12	1
ENSG00000137801	THBS1	1
ENSG00000129038	LOXL1	1
ENSG00000153207	AHCTF1	1
ENSG00000204681	GABBR1	1
ENSG00000154556	SORBS2	1
ENSG00000183475	ASB7	1
ENSG00000136002	ARHGEF4	1
ENSG00000204371	EHMT2	1
ENSG00000127946	HIP1	1
ENSG00000155066	PROM2	1
ENSG00000198010	DLGAP2	1
ENSG00000164506	STXBP5	1
ENSG00000115107	STEAP3	1
ENSG00000186340	THBS2	1
ENSG00000154309	DISP1	1
ENSG00000139350	NEDD1	1
ENSG00000149527	PLCH2	1
ENSG00000104728	ARHGEF10	1
ENSG00000204231	RXRB	1
ENSG00000138814	PPP3CA	1
ENSG00000061938	TNK2	1
ENSG00000130734	ATG4D	1
ENSG00000089094	KDM2B	1
ENSG00000136273	HUS1	1
ENSG00000142459	EVI5L	1
ENSG00000116151	MORN1	1
ENSG00000177426	TGIF1	1
ENSG00000005469	CROT	1
ENSG00000102858	MGRN1	1
ENSG00000171798	KNDC1	1
ENSG00000137413	TAF8	1
ENSG00000176715	ACSF3	1
ENSG00000176605	C14orf177	1
ENSG00000020633	RUNX3	1
ENSG00000172530	BANP	1
ENSG00000107816	LZTS2	1
ENSG00000123999	INHA	1
ENSG00000179348	GATA2	1
ENSG00000072071	ADGRL1	1
ENSG00000178104	PDE4DIP	1
ENSG00000130508	PXDN	1
ENSG00000163050	ADCK3	1
ENSG00000103264	FBXO31	1
ENSG00000112541	PDE10A	1
ENSG00000167680	SEMA6B	1
ENSG00000005339	CREBBP	1
ENSG00000183605	SFXN4	1
ENSG00000050767	COL23A1	1
ENSG00000171132	PRKCE	1
ENSG00000150873	C2orf50	1
ENSG00000112562	SMOC2	1
ENSG00000178764	ZHX2	1
ENSG00000188011	RTP5	1
ENSG00000243156	MICAL3	1
ENSG00000250317	SMIM20	1
ENSG00000113763	UNC5A	1
ENSG00000117971	CHRNB4	1
ENSG00000154122	ANKH	1
ENSG00000104885	DOT1L	1
ENSG00000043143	JADE2	1
ENSG00000160963	COL26A1	1
ENSG00000134504	KCTD1	1
ENSG00000198756	COLGALT2	1
ENSG00000179889	PDXDC1	1
ENSG00000179776	CDH5	1
ENSG00000079102	RUNX1T1	1
ENSG00000223501	VPS52	1
ENSG00000185917	SETD4	1
ENSG00000168807	SNTB2	1
ENSG00000135778	NTPCR	1
ENSG00000184588	PDE4B	1
ENSG00000180881	CAPS2	1
ENSG00000063854	HAGH	1
ENSG00000103241	FOXF1	1
ENSG00000173894	CBX2	1
ENSG00000113389	NPR3	1
ENSG00000133119	RFC3	1
ENSG00000119138	KLF9	1
ENSG00000112561	TFEB	1
ENSG00000225940	C5orf67	1
ENSG00000153086	ACMSD	1
ENSG00000146648	EGFR	1
ENSG00000119772	DNMT3A	1
ENSG00000204394	VARS	1
ENSG00000132330	SCLY	1
ENSG00000096060	FKBP5	1
ENSG00000235863	B3GALT4	1
ENSG00000218336	TENM3	1
ENSG00000058453	CROCC	1
ENSG00000171853	TRAPPC12	1
ENSG00000197223	C1D	1
ENSG00000198742	SMURF1	1
ENSG00000132334	PTPRE	1
ENSG00000103426	CORO7-PAM16	1
ENSG00000165152	TMEM246	1
ENSG00000164733	CTSB	1
ENSG00000104499	GML	1
ENSG00000116574	RHOU	1
ENSG00000166278	C2	1
ENSG00000183684	ALYREF	1
ENSG00000173320	STOX2	1
ENSG00000157827	FMNL2	1
ENSG00000121871	SLITRK3	1
ENSG00000067057	PFKP	1
ENSG00000122783	C7orf49	1
ENSG00000139687	RB1	1
ENSG00000108821	COL1A1	1
ENSG00000235098	ANKRD65	1
ENSG00000159788	RGS12	1
ENSG00000117724	CENPF	1
ENSG00000178460	MCMDC2	1
ENSG00000050405	LIMA1	1
ENSG00000166579	NDEL1	1
ENSG00000161011	SQSTM1	1
ENSG00000078808	SDF4	1
ENSG00000005961	ITGA2B	1
ENSG00000144810	COL8A1	1
ENSG00000068305	MEF2A	1
ENSG00000154358	OBSCN	1
ENSG00000147799	ARHGAP39	1
ENSG00000152104	PTPN14	1
ENSG00000179833	SERTAD2	1
ENSG00000171604	CXXC5	1
ENSG00000145191	EIF2B5	1
ENSG00000171488	LRRC8C	1
ENSG00000145794	MEGF10	1
ENSG00000164916	FOXK1	1
ENSG00000144847	IGSF11	1
ENSG00000111110	PPM1H	1
ENSG00000135547	HEY2	1
ENSG00000204252	HLA-DOA	1
ENSG00000143850	PLEKHA6	1
ENSG00000099624	ATP5D	1
ENSG00000186487	MYT1L	1
ENSG00000127124	HIVEP3	1
ENSG00000034239	EFCAB1	1
ENSG00000116731	PRDM2	1
ENSG00000146555	SDK1	1
ENSG00000124493	GRM4	1
ENSG00000124126	PREX1	1
ENSG00000183706	OR4N4	1
ENSG00000111961	SASH1	1
ENSG00000122641	INHBA	1
ENSG00000013297	CLDN11	1
ENSG00000204410	MSH5	1
ENSG00000162407	PPAP2B	1
ENSG00000182968	SOX1	1
ENSG00000108557	RAI1	1
ENSG00000162591	MEGF6	1
ENSG00000141012	GALNS	1
ENSG00000164715	LMTK2	1
ENSG00000135549	PKIB	1
ENSG00000171094	ALK	1
ENSG00000177565	TBL1XR1	1
ENSG00000008083	JARID2	1
ENSG00000164080	RAD54L2	1
ENSG00000113396	SLC27A6	1
ENSG00000225968	ELFN1	1
ENSG00000164318	EGFLAM	1
ENSG00000166035	LIPC	1
ENSG00000112425	EPM2A	1
ENSG00000028310	BRD9	1
ENSG00000068078	FGFR3	1
ENSG00000153317	ASAP1	1
ENSG00000164379	FOXQ1	1
ENSG00000182533	CAV3	1
ENSG00000145949	MYLK4	1
ENSG00000176887	SOX11	1
ENSG00000113648	H2AFY	1
ENSG00000172009	THOP1	1
ENSG00000100266	PACSIN2	1
ENSG00000007384	RHBDF1	1
ENSG00000074266	EED	1
ENSG00000100312	ACR	1
ENSG00000060069	CTDP1	1
ENSG00000172179	PRL	1
ENSG00000162571	TTLL10	1
ENSG00000183579	ZNRF3	1
ENSG00000124140	SLC12A5	1
ENSG00000197442	MAP3K5	1
ENSG00000206503	HLA-A	1
ENSG00000156113	KCNMA1	1
ENSG00000242802	AP5Z1	1
ENSG00000167632	TRAPPC9	1
ENSG00000132382	MYBBP1A	1
ENSG00000156475	PPP2R2B	1
ENSG00000110880	CORO1C	1
ENSG00000133104	SPG20	1
ENSG00000182771	GRID1	1
ENSG00000183421	RIPK4	1
ENSG00000231672	DIRC3	1
ENSG00000258472		1
ENSG00000186891	TNFRSF18	1
ENSG00000131584	ACAP3	1
ENSG00000167654	ATCAY	1
ENSG00000166676	TVP23A	1
ENSG00000221988	PPT2	1
ENSG00000197562	RAB40C	1
ENSG00000175029	CTBP2	1
ENSG00000145536	ADAMTS16	1
ENSG00000124275	MTRR	1
ENSG00000049618	ARID1B	1
ENSG00000215788	TNFRSF25	1
ENSG00000135108	FBXO21	1
ENSG00000124788	ATXN1	1
ENSG00000163602	RYBP	1
ENSG00000251258	RFPL4B	1
ENSG00000048471	SNX29	1
ENSG00000118785	SPP1	1
ENSG00000175497	DPP10	1
ENSG00000075568	TMEM131	1
ENSG00000140526	ABHD2	1
ENSG00000116604	MEF2D	1
ENSG00000171992	SYNPO	1
ENSG00000008018	PSMB1	1
ENSG00000151789	ZNF385D	1
ENSG00000114541	FRMD4B	1
ENSG00000089220	PEBP1	1
ENSG00000104731	KLHDC4	1
ENSG00000163430	FSTL1	1
ENSG00000171431	KRT20	1
ENSG00000107679	PLEKHA1	1
ENSG00000136717	BIN1	1
ENSG00000136147	PHF11	1
ENSG00000082014	SMARCD3	1
ENSG00000174989	FBXW8	1
ENSG00000161381	PLXDC1	1
ENSG00000140968	IRF8	1
ENSG00000104228	TRIM35	1
ENSG00000133488	SEC14L4	1
ENSG00000128609	NDUFA5	1
ENSG00000172840	PDP2	1
ENSG00000182004	SNRPE	1
ENSG00000164398	ACSL6	1
ENSG00000124201	ZNFX1	1
ENSG00000213265	TSGA13	1
ENSG00000204427	ABHD16A	1
ENSG00000178732	GP5	1
ENSG00000156711	MAPK13	1
ENSG00000143971	ETAA1	1
ENSG00000067606	PRKCZ	1
ENSG00000064932	SBNO2	1
ENSG00000127585	FBXL16	1
ENSG00000146013	GFRA3	1
ENSG00000103197	TSC2	1
ENSG00000125386	FAM193A	1
ENSG00000155265	GOLGA7B	1
ENSG00000103485	QPRT	1
ENSG00000143473	KCNH1	1
ENSG00000164078	MST1R	1
ENSG00000182175	RGMA	1
ENSG00000143341	HMCN1	1
ENSG00000140443	IGF1R	1
ENSG00000164488	DACT2	1
ENSG00000125618	PAX8	1
ENSG00000185666	SYN3	1
ENSG00000025039	RRAGD	1
ENSG00000108924	HLF	1
ENSG00000071539	TRIP13	1
ENSG00000138303	ASCC1	1
ENSG00000186654	PRR5	1
ENSG00000169504	CLIC4	1
ENSG00000136720	HS6ST1	1
ENSG00000120094	HOXB1	1
ENSG00000162413	KLHL21	1
ENSG00000251246		1
ENSG00000183828	NUDT14	1
ENSG00000184838	PRR16	1
ENSG00000126858	RHOT1	1
ENSG00000113657	DPYSL3	1
ENSG00000175309	PHYKPL	1
ENSG00000180398	MCFD2	1
ENSG00000149091	DGKZ	1
ENSG00000143393	PI4KB	1
ENSG00000170549	IRX1	1
ENSG00000162510	MATN1	1
ENSG00000128271	ADORA2A	1
ENSG00000122367	LDB3	1
ENSG00000146576	C7orf26	1
ENSG00000065675	PRKCQ	1
ENSG00000204314	PRRT1	1
ENSG00000187391	MAGI2	1
ENSG00000114554	PLXNA1	1
ENSG00000066230	SLC9A3	1
ENSG00000113100	CDH9	1
ENSG00000100156	SLC16A8	1
ENSG00000142733	MAP3K6	1
ENSG00000187079	TEAD1	1
ENSG00000157216	SSBP3	1
ENSG00000169946	ZFPM2	1
ENSG00000187672	ERC2	1
ENSG00000075391	RASAL2	1
ENSG00000055130	CUL1	1
ENSG00000153404	PLEKHG4B	1
ENSG00000157782	CABP1	1
ENSG00000136856	SLC2A8	1
ENSG00000116544	DLGAP3	1
ENSG00000059145	UNKL	1
ENSG00000070182	SPTB	1
ENSG00000148700	ADD3	1
ENSG00000183049	CAMK1D	1
ENSG00000157168	NRG1	1
ENSG00000137936	BCAR3	1
ENSG00000108641	B9D1	1
ENSG00000129595	EPB41L4A	1
ENSG00000182118	FAM89A	1
ENSG00000107902	LHPP	1
ENSG00000138892	TTLL8	1
ENSG00000146674	IGFBP3	1
ENSG00000106078	COBL	1
ENSG00000160191	PDE9A	1
ENSG00000205927	OLIG2	1
ENSG00000133069	TMCC2	1
ENSG00000069018	TRPC7	1
ENSG00000158186	MRAS	1
ENSG00000135074	ADAM19	1
ENSG00000107562	CXCL12	1
ENSG00000184985	SORCS2	1
ENSG00000197457	STMN3	1
ENSG00000161217	PCYT1A	1
ENSG00000133121	STARD13	1
ENSG00000140854	KATNB1	1
ENSG00000092964	DPYSL2	1
ENSG00000196712	NF1	1
ENSG00000188282	RUFY4	1
ENSG00000118004	COLEC11	1
ENSG00000059588	TARBP1	1
ENSG00000171603	CLSTN1	1
ENSG00000271092	TMEM56-RWDD3	1
ENSG00000140545	MFGE8	1
ENSG00000198563	DDX39B	1
ENSG00000122386	ZNF205	1
ENSG00000151276	MAGI1	1
ENSG00000007392	LUC7L	1
ENSG00000107957	SH3PXD2A	1
ENSG00000067113	PPAP2A	1
ENSG00000145819	ARHGAP26	1
ENSG00000268643		1
ENSG00000007402	CACNA2D2	1
ENSG00000154478	GPR26	1
ENSG00000198721	ECI2	1
ENSG00000175470	PPP2R2D	1
ENSG00000185664	PMEL	1
ENSG00000142156	COL6A1	1
ENSG00000185359	HGS	1
ENSG00000147324	MFHAS1	1
ENSG00000111783	RFX4	1
ENSG00000153395	LPCAT1	1
ENSG00000156172	C8orf37	1
ENSG00000196132	MYT1	1
ENSG00000103249	CLCN7	1
ENSG00000239704	CDRT4	1
ENSG00000163637	PRICKLE2	1
ENSG00000168566	SNRNP48	1
ENSG00000087157	PGS1	1
ENSG00000068383	INPP5A	1
ENSG00000196526	AFAP1	1
ENSG00000159189	C1QC	1
ENSG00000151914	DST	1
ENSG00000134030	CTIF	1
ENSG00000124225	PMEPA1	1
ENSG00000186260	MKL2	1
ENSG00000198964	SGMS1	1
ENSG00000102189	EEA1	1
ENSG00000174945	AMZ1	1
ENSG00000115756	HPCAL1	1
ENSG00000100097	LGALS1	1
ENSG00000078687	TNRC6C	1
ENSG00000181790	ADGRB1	1
ENSG00000103365	GGA2	1
ENSG00000112977	DAP	1
ENSG00000204351	SKIV2L	1
ENSG00000179431	FJX1	1
ENSG00000188779	SKOR1	1
ENSG00000167741	GGT6	1
ENSG00000185818	NAT8L	1
ENSG00000101665	SMAD7	1
ENSG00000197943	PLCG2	1
ENSG00000162009	SSTR5	1
ENSG00000019144	PHLDB1	1
ENSG00000179010	MRFAP1	1
ENSG00000133392	MYH11	1
ENSG00000026025	VIM	1
ENSG00000132613	MTSS1L	1
ENSG00000141556	TBCD	1
ENSG00000182901	RGS7	1
ENSG00000141448	GATA6	1
ENSG00000171621	SPSB1	1
ENSG00000140470	ADAMTS17	1
ENSG00000169242	EFNA1	1
ENSG00000143776	CDC42BPA	1
ENSG00000180694	TMEM64	1
ENSG00000138193	PLCE1	1
ENSG00000135951	TSGA10	1
ENSG00000101187	SLCO4A1	1
ENSG00000249240		1
ENSG00000158545	ZC3H18	1
ENSG00000169902	TPST1	1
ENSG00000136098	NEK3	1
ENSG00000221986	MYBPHL	1
ENSG00000106261	ZKSCAN1	1
ENSG00000100425	BRD1	1
ENSG00000164270	HTR4	1
ENSG00000106617	PRKAG2	1
ENSG00000164818	DNAAF5	1
ENSG00000108018	SORCS1	1
ENSG00000119919	NKX2-3	1
ENSG00000101213	PTK6	1
ENSG00000155849	ELMO1	1
ENSG00000163625	WDFY3	1
ENSG00000179950	PUF60	1
ENSG00000147316	MCPH1	1
ENSG00000102935	ZNF423	1
ENSG00000147488	ST18	1
ENSG00000084636	COL16A1	1
ENSG00000071051	NCK2	1
ENSG00000176884	GRIN1	1
ENSG00000087274	ADD1	1
ENSG00000183018	SPNS2	1
ENSG00000163956	LRPAP1	1
ENSG00000175894	TSPEAR	1
ENSG00000162599	NFIA	1
ENSG00000183891	TTC32	1
ENSG00000154380	ENAH	1
ENSG00000157978	LDLRAP1	1
ENSG00000186153	WWOX	1
ENSG00000162402	USP24	1
ENSG00000102786	INTS6	1
ENSG00000168675	LDLRAD4	1
ENSG00000214022	REPIN1	1
ENSG00000186732	MPPED1	1
ENSG00000100207	TCF20	1
ENSG00000173950	XXYLT1	1
ENSG00000097007	ABL1	1
ENSG00000088256	GNA11	1
ENSG00000171867	PRNP	1
ENSG00000116871	MAP7D1	1
ENSG00000111640	GAPDH	1
ENSG00000014164	ZC3H3	1
ENSG00000148600	CDHR1	1
ENSG00000176769	TCERG1L	1
ENSG00000127955	GNAI1	1
ENSG00000074964	ARHGEF10L	1
ENSG00000156299	TIAM1	1
ENSG00000054392	HHAT	1
ENSG00000204256	BRD2	1
ENSG00000019995	ZRANB1	1
ENSG00000085662	AKR1B1	1
ENSG00000163072	NOSTRIN	1
ENSG00000188559	RALGAPA2	1
ENSG00000123908	AGO2	1
ENSG00000106346	USP42	1
ENSG00000163485	ADORA1	1
ENSG00000107959	PITRM1	1
ENSG00000171033	PKIA	1
ENSG00000029639	TFB1M	1
ENSG00000139364	TMEM132B	1
ENSG00000123096	SSPN	1
ENSG00000103546	SLC6A2	1
ENSG00000102802	MEDAG	1
ENSG00000055950	MRPL43	1
ENSG00000163527	STT3B	1
ENSG00000173334	TRIB1	1
ENSG00000186417	GLDN	1
ENSG00000153944	MSI2	1
ENSG00000136158	SPRY2	1
ENSG00000152127	MGAT5	1
ENSG00000115963	RND3	1
ENSG00000085377	PREP	1
ENSG00000132819	RBM38	1
ENSG00000187510	PLEKHG7	1
ENSG00000132432	SEC61G	1
ENSG00000166548	TK2	1
ENSG00000197971	MBP	1
ENSG00000139668	WDFY2	1
ENSG00000164307	ERAP1	1
ENSG00000118514	ALDH8A1	1
ENSG00000171729	TMEM51	1
ENSG00000011028	MRC2	1
ENSG00000176595	KBTBD11	1
ENSG00000204052	LRRC73	1
ENSG00000040608	RTN4R	1
ENSG00000102921	N4BP1	1
ENSG00000196367	TRRAP	1
ENSG00000132394	EEFSEC	1
ENSG00000157429	ZNF19	1
ENSG00000114021	NIT2	1
ENSG00000145113	MUC4	1
ENSG00000198879	SFMBT2	1
ENSG00000181291	TMEM132E	1
ENSG00000112273	HDGFL1	1
ENSG00000125337	KIF25	1
ENSG00000170832	USP32	1
ENSG00000181577	C6orf223	1
ENSG00000140481	CCDC33	1
ENSG00000075035	WSCD2	1
ENSG00000104067	TJP1	1
ENSG00000150995	ITPR1	1
ENSG00000141956	PRDM15	1
ENSG00000196208	GREB1	1
ENSG00000160190	SLC37A1	1
ENSG00000087095	NLK	1
ENSG00000163686	ABHD6	1
ENSG00000164241	C5orf63	1
ENSG00000140564	FURIN	1
ENSG00000151090	THRB	1
ENSG00000177301	KCNA2	1
ENSG00000146700	SSC4D	1
ENSG00000163902	RPN1	1
ENSG00000099381	SETD1A	1
ENSG00000180822	PSMG4	1
ENSG00000186635	ARAP1	1
ENSG00000154370	TRIM11	1
ENSG00000140465	CYP1A1	1
ENSG00000173706	HEG1	1
ENSG00000108469	RECQL5	1
ENSG00000153820	SPHKAP	1
ENSG00000259571	BLID	1
ENSG00000121440	PDZRN3	1
ENSG00000169926	KLF13	1
ENSG00000204516	MICB	1
ENSG00000169398	PTK2	1
ENSG00000006740	ARHGAP44	1
ENSG00000183044	ABAT	1
ENSG00000148335	NTMT1	1
ENSG00000172531	PPP1CA	1
ENSG00000172348	RCAN2	1
ENSG00000144504	ANKMY1	1
ENSG00000270617	URGCP-MRPS24	1
ENSG00000167244	IGF2	1
ENSG00000118702	GHRH	1
ENSG00000150687	PRSS23	1
ENSG00000127481	UBR4	1
ENSG00000151014	CCRN4L	1
ENSG00000092820	EZR	1
ENSG00000198612	COPS8	1
ENSG00000144791	LIMD1	1
ENSG00000182957	SPATA13	1
ENSG00000144749	LRIG1	1
ENSG00000150656	CNDP1	1
ENSG00000146192	FGD2	1
ENSG00000181234	TMEM132C	1
ENSG00000196628	TCF4	1
ENSG00000157193	LRP8	1
ENSG00000165238	WNK2	1
ENSG00000170390	DCLK2	1
ENSG00000170324	FRMPD2	1
ENSG00000167767	KRT80	1
ENSG00000171608	PIK3CD	1
ENSG00000115841	RMDN2	1
ENSG00000169660	HEXDC	1
ENSG00000142319	SLC6A3	1
ENSG00000214357	NEURL1B	1
ENSG00000213676	ATF6B	1
ENSG00000142687	KIAA0319L	1
ENSG00000100426	ZBED4	1
ENSG00000127838	PNKD	1
ENSG00000128656	CHN1	1
ENSG00000176845	METRNL	1
ENSG00000171703	TCEA2	1
ENSG00000204687	MAS1L	1
ENSG00000161649	CD300LG	1
ENSG00000101188	NTSR1	1
ENSG00000119950	MXI1	1
ENSG00000104853	CLPTM1	1
ENSG00000186185	KIF18B	1
ENSG00000164252	AGGF1	1
ENSG00000125257	ABCC4	1
ENSG00000184845	DRD1	1
ENSG00000203786	KPRP	1
ENSG00000134453	RBM17	1
ENSG00000189319	FAM53B	1
ENSG00000255359	CCDC179	1
ENSG00000197959	DNM3	1
ENSG00000165895	ARHGAP42	1
ENSG00000087258	GNAO1	1
ENSG00000198873	GRK5	1
ENSG00000185684	EP400NL	1
ENSG00000141994	DUS3L	1
ENSG00000172456	FGGY	1
ENSG00000178860	MSC	1
ENSG00000162913	C1orf145	1
ENSG00000198846	TOX	1
ENSG00000112655	PTK7	1
ENSG00000156381	ANKRD9	1
ENSG00000134371	CDC73	1
ENSG00000163673	DCLK3	1
ENSG00000141232	TOB1	1
ENSG00000095015	MAP3K1	1
ENSG00000120903	CHRNA2	1
ENSG00000204386	NEU1	1
ENSG00000115286	NDUFS7	1
ENSG00000117676	RPS6KA1	1
ENSG00000152969	JAKMIP1	1
ENSG00000152782	PANK1	1
ENSG00000130592	LSP1	1
ENSG00000101350	KIF3B	1
ENSG00000187531	SIRT7	1
ENSG00000144407	PTH2R	1
ENSG00000148396	SEC16A	1
ENSG00000153071	DAB2	1
ENSG00000132031	MATN3	1
ENSG00000171316	CHD7	1
ENSG00000103034	NDRG4	1
ENSG00000122545	SEPT7	1
ENSG00000008710	PKD1	1
ENSG00000101311	FERMT1	1
ENSG00000198822	GRM3	1
ENSG00000141568	FOXK2	1
ENSG00000168404	MLKL	1
ENSG00000146122	DAAM2	1
ENSG00000146005	PSD2	1
ENSG00000186660	ZFP91	1
ENSG00000188322	SBK1	1
ENSG00000196166	C8orf86	1
ENSG00000204396	VWA7	1
ENSG00000100726	TELO2	1
ENSG00000102678	FGF9	1
ENSG00000170684	ZNF296	1
ENSG00000132746	ALDH3B2	1
ENSG00000183166	CALN1	1
ENSG00000167740	CYB5D2	1
ENSG00000170962	PDGFD	1
ENSG00000152818	UTRN	1
ENSG00000183773	AIFM3	1
ENSG00000167701	GPT	1
ENSG00000163083	INHBB	1
ENSG00000156030	ELMSAN1	1
ENSG00000184719	RNLS	1
ENSG00000112893	MAN2A1	1
ENSG00000133619	KRBA1	1
ENSG00000145526	CDH18	1
ENSG00000160293	VAV2	1
ENSG00000175426	PCSK1	1
ENSG00000104537	ANXA13	1
ENSG00000205795	CYS1	1
ENSG00000163827	LRRC2	1
ENSG00000049323	LTBP1	1
ENSG00000168004	HRASLS5	1
ENSG00000151726	ACSL1	1
ENSG00000150672	DLG2	1
ENSG00000164548	TRA2A	1
ENSG00000206190	ATP10A	1
ENSG00000092758	COL9A3	1
ENSG00000206069	TMEM211	1
ENSG00000069188	SDK2	1
ENSG00000115041	KCNIP3	1
ENSG00000185345	PARK2	1
ENSG00000171224	C10orf35	1
ENSG00000125533	BHLHE23	1
ENSG00000105339	DENND3	1
ENSG00000105982	RNF32	1
ENSG00000174004	NRROS	1
ENSG00000159261	CLDN14	1
ENSG00000157778	PSMG3	1
ENSG00000182326	C1S	1
ENSG00000178796	RIIAD1	1
ENSG00000136848	DAB2IP	1
ENSG00000144560	VGLL4	1
ENSG00000162460	TMEM82	1
ENSG00000166086	JAM3	1
ENSG00000149256	TENM4	1
ENSG00000188157	AGRN	1
ENSG00000165804	ZNF219	1
ENSG00000171552	BCL2L1	1
ENSG00000136878	USP20	1
ENSG00000155052	CNTNAP5	1
ENSG00000133612	AGAP3	1
ENSG00000136867	SLC31A2	1
ENSG00000182670	TTC3	1
ENSG00000204149	AGAP6	1
ENSG00000049540	ELN	1
ENSG00000181830	SLC35C1	1
ENSG00000168000	BSCL2	1
ENSG00000035664	DAPK2	1
ENSG00000119242	CCDC92	1
ENSG00000130005	GAMT	1
ENSG00000102468	HTR2A	1
ENSG00000133401	PDZD2	1
ENSG00000157445	CACNA2D3	1
ENSG00000180354	MTURN	1
ENSG00000117602	RCAN3	1
ENSG00000149571	KIRREL3	1
ENSG00000173852	DPY19L1	1
ENSG00000134909	ARHGAP32	1
ENSG00000140694	PARN	1
ENSG00000156471	PTDSS1	1
ENSG00000155792	DEPTOR	1
ENSG00000109536	FRG1	1
ENSG00000176720	BOK	1
ENSG00000196092	PAX5	1
ENSG00000183662	FAM19A1	1
ENSG00000135503	ACVR1B	1
ENSG00000110651	CD81	1
ENSG00000083544	TDRD3	1
ENSG00000127564	PKMYT1	1
ENSG00000184347	SLIT3	1
ENSG00000125046	SSUH2	1
ENSG00000148730	EIF4EBP2	1
ENSG00000136960	ENPP2	1
ENSG00000153130	SCOC	1
ENSG00000113739	STC2	1
ENSG00000197584	KCNMB2	1
ENSG00000182103	FAM181B	1
ENSG00000068120	COASY	1
ENSG00000148444	COMMD3	1
ENSG00000182022	CHST15	1
ENSG00000133216	EPHB2	1
ENSG00000178662	CSRNP3	1
ENSG00000169282	KCNAB1	1
ENSG00000103091	WDR59	1
ENSG00000198535	C2CD4A	1
ENSG00000189431	RASSF10	1
ENSG00000156535	CD109	1
ENSG00000070371	CLTCL1	1
ENSG00000136237	RAPGEF5	1
ENSG00000182759	MAFA	1
ENSG00000197406	DIO3	1
ENSG00000164741	DLC1	1
ENSG00000187624	C17orf97	1
ENSG00000019485	PRDM11	1
ENSG00000149346	SLX4IP	1
ENSG00000112139	MDGA1	1
ENSG00000182168	UNC5C	1
ENSG00000215845	TSTD1	1
ENSG00000132692	BCAN	1
ENSG00000157933	SKI	1
ENSG00000188305	C19orf35	1
ENSG00000144655	CSRNP1	1
ENSG00000006210	CX3CL1	1
ENSG00000165643	SOHLH1	1
ENSG00000148719	DNAJB12	1
ENSG00000038382	TRIO	1
ENSG00000073417	PDE8A	1
ENSG00000178573	MAF	1
ENSG00000186480	INSIG1	1
ENSG00000132604	TERF2	1
ENSG00000054611	TBC1D22A	1
ENSG00000130701	RBBP8NL	1
ENSG00000152061	RABGAP1L	1
ENSG00000164855	TMEM184A	1
ENSG00000118985	ELL2	1
ENSG00000156860	FBRS	1
ENSG00000157388	CACNA1D	1
ENSG00000182256	GABRG3	1
ENSG00000151651	ADAM8	1
ENSG00000185668	POU3F1	1
ENSG00000105778	AVL9	1
ENSG00000214960	ISPD	1
ENSG00000162909	CAPN2	1
ENSG00000168490	PHYHIP	1
ENSG00000072310	SREBF1	1
ENSG00000107929	LARP4B	1
ENSG00000174672	BRSK2	1
ENSG00000100138	NHP2L1	1
ENSG00000118507	AKAP7	1
ENSG00000156011	PSD3	1
ENSG00000128918	ALDH1A2	1
ENSG00000196581	AJAP1	1
ENSG00000158816	VWA5B1	1
ENSG00000127990	SGCE	1
ENSG00000181513	ACBD4	1
ENSG00000164619	BMPER	1
ENSG00000005882	PDK2	1
ENSG00000174807	CD248	1
ENSG00000163166	IWS1	1
ENSG00000137834	SMAD6	1
ENSG00000134258	VTCN1	1
ENSG00000118922	KLF12	1
ENSG00000132300	PTCD3	1
ENSG00000090661	CERS4	1
ENSG00000148120	C9orf3	1
ENSG00000042286	AIFM2	1
ENSG00000115257	PCSK4	1
ENSG00000134802	SLC43A3	1
ENSG00000111058	ACSS3	1
ENSG00000165752	STK32C	1
ENSG00000160075	SSU72	1
ENSG00000111412	C12orf49	1
ENSG00000162552	WNT4	1
ENSG00000149927	DOC2A	1
ENSG00000119801	YPEL5	1
ENSG00000085978	ATG16L1	1
ENSG00000064393	HIPK2	1
ENSG00000131873	CHSY1	1
ENSG00000135905	DOCK10	1
ENSG00000157542	KCNJ6	1
ENSG00000135960	EDAR	1
ENSG00000005981	ASB4	1
ENSG00000156427	FGF18	1
ENSG00000142178	SIK1	1
ENSG00000166949	SMAD3	1
ENSG00000169118	CSNK1G1	1
ENSG00000156650	KAT6B	1
ENSG00000197102	DYNC1H1	1
ENSG00000065485	PDIA5	1
ENSG00000074527	NTN4	1
ENSG00000132182	NUP210	1
ENSG00000165661	QSOX2	1
ENSG00000185940	KRTAP5-5	1
ENSG00000103489	XYLT1	1
ENSG00000150867	PIP4K2A	1
ENSG00000130433	CACNG6	1
ENSG00000077092	RARB	1
ENSG00000078795	PKD2L2	1
ENSG00000215182	MUC5AC	1
ENSG00000180628	PCGF5	1
ENSG00000104883	PEX11G	1
ENSG00000112530	PACRG	1
ENSG00000177103	DSCAML1	1
ENSG00000107798	LIPA	1
ENSG00000131016	AKAP12	1
ENSG00000136478	TEX2	1
ENSG00000185100	ADSSL1	1
ENSG00000168994	PXDC1	1
ENSG00000244255		1
ENSG00000101638	ST8SIA5	1
ENSG00000135821	GLUL	1
ENSG00000160818	GPATCH4	1
ENSG00000064195	DLX3	1
ENSG00000131781	FMO5	1
ENSG00000197329	PELI1	1
ENSG00000101152	DNAJC5	1
ENSG00000124006	OBSL1	1
ENSG00000138834	MAPK8IP3	1
ENSG00000104888	SLC17A7	1
ENSG00000131389	SLC6A6	1
ENSG00000104969	SGTA	1
ENSG00000143774	GUK1	1
ENSG00000156466	GDF6	1
ENSG00000158458	NRG2	1
ENSG00000140950	TLDC1	1
ENSG00000128886	ELL3	1
ENSG00000154269	ENPP3	1
ENSG00000196141	SPATS2L	1
ENSG00000180347	CCDC129	1
ENSG00000257093	KIAA1147	1
ENSG00000197599	CCDC154	1
ENSG00000168874	ATOH8	1
ENSG00000137802	MAPKBP1	1
ENSG00000101096	NFATC2	1
ENSG00000154153	FAM134B	1
ENSG00000188385	JAKMIP3	1
ENSG00000167642	SPINT2	1
ENSG00000063438	AHRR	1
ENSG00000109956	B3GAT1	1
ENSG00000203690	TCP10	1
ENSG00000107282	APBA1	1
ENSG00000115935	WIPF1	1
ENSG00000205884	DEFB136	1
ENSG00000186766	FOXI2	1
ENSG00000186146	DEFB131	1
ENSG00000244607	CCDC13	1
ENSG00000151952	TMEM132D	1
ENSG00000198176	TFDP1	1
ENSG00000133789	SWAP70	1
ENSG00000105552	BCAT2	1
ENSG00000101210	EEF1A2	1
ENSG00000099994	SUSD2	1
ENSG00000110243	APOA5	1
ENSG00000267748		1
ENSG00000164690	SHH	1
ENSG00000137171	KLC4	1
ENSG00000081760	AACS	1
ENSG00000119681	LTBP2	1
ENSG00000141437	SLC25A52	1
ENSG00000164880	INTS1	1
ENSG00000074590	NUAK1	1
ENSG00000197956	S100A6	1
ENSG00000134324	LPIN1	1
ENSG00000076864	RAP1GAP	1
ENSG00000134323	MYCN	1
ENSG00000186583	SPATC1	1
ENSG00000156966	B3GNT7	1
ENSG00000175664	TEX26	1
ENSG00000188994	ZNF292	1
ENSG00000008441	NFIX	1
ENSG00000171105	INSR	1
ENSG00000111816	FRK	1
ENSG00000141905	NFIC	1
ENSG00000133027	PEMT	1
ENSG00000099875	MKNK2	1
ENSG00000267261		1
ENSG00000196372	ASB13	1
ENSG00000103316	CRYM	1
ENSG00000185052	SLC24A3	1
ENSG00000182083	OR6B2	1
ENSG00000123384	LRP1	1
ENSG00000112584	FAM120B	1
ENSG00000130204	TOMM40	1
ENSG00000139154	AEBP2	1
ENSG00000148377	IDI2	1
ENSG00000164221	CCDC112	1
ENSG00000059377	TBXAS1	1
ENSG00000184160	ADRA2C	1
ENSG00000139044	B4GALNT3	1
ENSG00000198771	RCSD1	1
ENSG00000187605	TET3	1
ENSG00000157890	MEGF11	1
ENSG00000123200	ZC3H13	1
ENSG00000178297	TMPRSS9	1
ENSG00000168830	HTR1E	1
ENSG00000120693	SMAD9	1
ENSG00000099204	ABLIM1	1
ENSG00000166025	AMOTL1	1
ENSG00000102595	UGGT2	1
ENSG00000111145	ELK3	1
ENSG00000136327	NKX2-8	1
ENSG00000182253	SYNM	1
ENSG00000120949	TNFRSF8	1
ENSG00000116675	DNAJC6	1
ENSG00000204580	DDR1	1
ENSG00000104980	TIMM44	1
ENSG00000093183	SEC22C	1
ENSG00000184489	PTP4A3	1
ENSG00000243335	KCTD7	1
ENSG00000214414	TRIM77	1
ENSG00000174358	SLC6A19	1
ENSG00000171148	TADA3	1
ENSG00000108669	CYTH1	1
ENSG00000095637	SORBS1	1
ENSG00000023191	RNH1	1
ENSG00000105643	ARRDC2	1
ENSG00000144821	MYH15	1
ENSG00000163975	MFI2	1
ENSG00000163947	ARHGEF3	1
ENSG00000130695	CEP85	1
ENSG00000139737	SLAIN1	1
ENSG00000166387	PPFIBP2	1
ENSG00000197872	FAM49A	1
ENSG00000169006	NTSR2	1
ENSG00000169499	PLEKHA2	1
ENSG00000123352	SPATS2	1
ENSG00000109686	SH3D19	1
ENSG00000129946	SHC2	1
ENSG00000198576	ARC	1
ENSG00000182768	NGRN	1
ENSG00000021762	OSBPL5	1
ENSG00000178772	CPN2	1
ENSG00000159648	TEPP	1
ENSG00000161091	MFSD12	1
ENSG00000196776	CD47	1
ENSG00000131653	TRAF7	1
ENSG00000142606	MMEL1	1
ENSG00000144029	MRPS5	1
ENSG00000197921	HES5	1
ENSG00000130294	KIF1A	1
ENSG00000006652	IFRD1	1
ENSG00000133112	TPT1	1
ENSG00000142494	SLC47A1	1
ENSG00000072195	SPEG	1
ENSG00000088367	EPB41L1	1
ENSG00000127328	RAB3IP	1
ENSG00000101150	TPD52L2	1
ENSG00000090339	ICAM1	1
ENSG00000144036	EXOC6B	1
ENSG00000166888	STAT6	1
ENSG00000112624	GLTSCR1L	1
ENSG00000186866	POFUT2	1
ENSG00000110031	LPXN	1
ENSG00000172889	EGFL7	1
ENSG00000165795	NDRG2	1
ENSG00000142973	CYP4B1	1
ENSG00000169860	P2RY1	1
ENSG00000172915	NBEA	1
ENSG00000078900	TP73	1
ENSG00000064655	EYA2	1
ENSG00000166016	ABTB2	1
ENSG00000179796	LRRC3B	1
ENSG00000110900	TSPAN11	1
ENSG00000137642	SORL1	1
ENSG00000153406	NMRAL1	1
ENSG00000124772	CPNE5	1
ENSG00000124766	SOX4	1
ENSG00000135919	SERPINE2	1
ENSG00000099625	C19orf26	1
ENSG00000109846	CRYAB	1
ENSG00000250424		1
ENSG00000108602	ALDH3A1	1
ENSG00000149313	AASDHPPT	1
ENSG00000038274	MAT2B	1
ENSG00000164303	ENPP6	1
ENSG00000125378	BMP4	1
ENSG00000105963	ADAP1	1
ENSG00000117983	MUC5B	1
ENSG00000120149	MSX2	1
ENSG00000111859	NEDD9	1
ENSG00000143641	GALNT2	1
ENSG00000140553	UNC45A	1
ENSG00000071054	MAP4K4	1
ENSG00000152359	POC5	1
ENSG00000159733	ZFYVE28	1
ENSG00000168066	SF1	1
ENSG00000150403	TMCO3	1
ENSG00000165802	NSMF	1
ENSG00000122254	HS3ST2	1
ENSG00000130561	SAG	1
ENSG00000149451	ADAM33	1
ENSG00000204644	ZFP57	1
ENSG00000186350	RXRA	1
ENSG00000164125	FAM198B	1
ENSG00000121753	ADGRB2	1
ENSG00000130640	TUBGCP2	1
ENSG00000159792	PSKH1	1
ENSG00000196588	MKL1	1
ENSG00000138032	PPM1B	1
ENSG00000214814	FER1L6	1
ENSG00000204365	C10orf126	1
ENSG00000213901	SLC23A3	1
ENSG00000138670	RASGEF1B	1
ENSG00000174915	PTDSS2	1
ENSG00000183283	DAZAP2	1
ENSG00000184371	CSF1	1
ENSG00000197275	RAD54B	1
ENSG00000187091	PLCD1	1
ENSG00000067182	TNFRSF1A	1
ENSG00000135924	DNAJB2	1
ENSG00000102606	ARHGEF7	1
ENSG00000187815	ZFP69	1
ENSG00000117114	ADGRL2	1
ENSG00000164949	GEM	1
ENSG00000137713	PPP2R1B	1
ENSG00000099999	RNF215	1
ENSG00000170485	NPAS2	1
ENSG00000168297	PXK	1
ENSG00000107317	PTGDS	1
ENSG00000113578	FGF1	1
ENSG00000105401	CDC37	1
ENSG00000006607	FARP2	1
ENSG00000049860	HEXB	1
ENSG00000154175	ABI3BP	1
ENSG00000179528	LBX2	1
ENSG00000145506	NKD2	1
ENSG00000089048	ESF1	1
ENSG00000105640	RPL18A	1
ENSG00000143252	SDHC	1
ENSG00000007174	DNAH9	1
ENSG00000162366	PDZK1IP1	1
ENSG00000027869	SH2D2A	1
ENSG00000086848	ALG9	1
ENSG00000109854	HTATIP2	1
ENSG00000099377	HSD3B7	1
ENSG00000243660	ZNF487	1
ENSG00000122507	BBS9	1
ENSG00000060339	CCAR1	1
ENSG00000137449	CPEB2	1
ENSG00000162390	ACOT11	1
ENSG00000140067	FAM181A	1
ENSG00000073146	MOV10L1	1
ENSG00000096093	EFHC1	1
ENSG00000103266	STUB1	1
ENSG00000124920	MYRF	1
ENSG00000109436	TBC1D9	1
ENSG00000260914		1
ENSG00000018236	CNTN1	1
ENSG00000187446	CHP1	1
ENSG00000198003	CCDC151	1
ENSG00000112902	SEMA5A	1
ENSG00000091831	ESR1	1
ENSG00000184226	PCDH9	1
ENSG00000173153	ESRRA	1
ENSG00000164309	CMYA5	1
ENSG00000172987	HPSE2	1
ENSG00000129965	INS-IGF2	1
ENSG00000106069	CHN2	1
ENSG00000140459	CYP11A1	1
ENSG00000078902	TOLLIP	1
ENSG00000138316	ADAMTS14	1
ENSG00000157368	IL34	1
ENSG00000204525	HLA-C	1
ENSG00000125851	PCSK2	1
ENSG00000156206	C15orf26	1
ENSG00000196510	ANAPC7	1
ENSG00000176956	LY6H	1
ENSG00000149658	YTHDF1	1
ENSG00000136379	ABHD17C	1
ENSG00000113580	NR3C1	1
ENSG00000135723	FHOD1	1
ENSG00000196284	SUPT3H	1
ENSG00000196700	ZNF512B	1
ENSG00000083635	NUFIP1	1
ENSG00000104904	OAZ1	1
ENSG00000175318	GRAMD2	1
ENSG00000073803	MAP3K13	1
ENSG00000205279	CTXN3	1
ENSG00000140598	EFTUD1	1
ENSG00000111266	DUSP16	1
ENSG00000116035	VAX2	1
ENSG00000186470	BTN3A2	1
ENSG00000140682	TGFB1I1	1
ENSG00000169894	MUC3A	1
ENSG00000108771	DHX58	1
ENSG00000165891	E2F7	1
ENSG00000100218	RSPH14	1
ENSG00000117643	MAN1C1	1
ENSG00000169783	LINGO1	1
ENSG00000099194	SCD	1
ENSG00000196923	PDLIM7	1
ENSG00000204882	GPR20	1
ENSG00000086506	HBQ1	1
ENSG00000044012	GUCA2B	1
ENSG00000178175	ZNF366	1
ENSG00000099250	NRP1	1
ENSG00000103254	FAM173A	1
ENSG00000115718	PROC	1
ENSG00000141526	SLC16A3	1
ENSG00000102763	VWA8	1
ENSG00000107742	SPOCK2	1
ENSG00000174099	MSRB3	1
ENSG00000141503	MINK1	1
ENSG00000172331	BPGM	1
ENSG00000115306	SPTBN1	1
ENSG00000196247	ZNF107	1
ENSG00000120647	CCDC77	1
ENSG00000077235	GTF3C1	1
ENSG00000072778	ACADVL	1
ENSG00000196663	TECPR2	1
ENSG00000154493	C10orf90	1
ENSG00000020577	SAMD4A	1
ENSG00000173335	CST9	1
ENSG00000134243	SORT1	1
ENSG00000196821	C6orf106	1
ENSG00000129245	FXR2	1
ENSG00000188676	IDO2	1
ENSG00000184012	TMPRSS2	1
ENSG00000100906	NFKBIA	1
ENSG00000249773		1
ENSG00000126561	STAT5A	1
ENSG00000120333	MRPS14	1
ENSG00000176108	CHMP6	1
ENSG00000101670	LIPG	1
ENSG00000103047	TANGO6	1
ENSG00000165322	ARHGAP12	1
ENSG00000119139	TJP2	1
ENSG00000081026	MAGI3	1
ENSG00000100302	RASD2	1
ENSG00000165392	WRN	1
ENSG00000124019	FAM124B	1
ENSG00000197859	ADAMTSL2	1
ENSG00000088002	SULT2B1	1
ENSG00000049283	EPN3	1
ENSG00000155465	SLC7A7	1
ENSG00000139767	SRRM4	1
ENSG00000169218	RSPO1	1
ENSG00000235162	C12orf75	1
ENSG00000179403	VWA1	1
ENSG00000129932	DOHH	1
ENSG00000100605	ITPK1	1
ENSG00000167962	ZNF598	1
ENSG00000129083	COPB1	1
ENSG00000011114	BTBD7	1
ENSG00000054967	RELT	1
ENSG00000244617	ASPRV1	1
ENSG00000232810	TNF	1
ENSG00000132359	RAP1GAP2	1
ENSG00000173638	SLC19A1	1
ENSG00000167900	TK1	1
ENSG00000012223	LTF	1
ENSG00000177558	FAM187B	1
ENSG00000160200	CBS	1
ENSG00000168952	STXBP6	1
ENSG00000126603	GLIS2	1
ENSG00000163735	CXCL5	1
ENSG00000188643	S100A16	1
ENSG00000015133	CCDC88C	1
ENSG00000126226	PCID2	1
ENSG00000091986	CCDC80	1
ENSG00000158856	DMTN	1
ENSG00000158528	PPP1R9A	1
ENSG00000198853	RUSC2	1
ENSG00000136274	NACAD	1
ENSG00000182240	BACE2	1
ENSG00000041880	PARP3	1
ENSG00000181610	MRPS23	1
ENSG00000106546	AHR	1
ENSG00000139656	SMIM2	1
ENSG00000105656	ELL	1
ENSG00000169129	AFAP1L2	1
ENSG00000054690	PLEKHH1	1
ENSG00000100767	PAPLN	1
ENSG00000175785	PRIMA1	1
ENSG00000055957	ITIH1	1
ENSG00000167191	GPRC5B	1
ENSG00000176533	GNG7	1
ENSG00000182606	TRAK1	1
ENSG00000174437	ATP2A2	1
ENSG00000204278	TMEM235	1
ENSG00000137817	PARP6	1
ENSG00000176155	CCDC57	1
ENSG00000054654	SYNE2	1
ENSG00000175662	TOM1L2	1
ENSG00000169991	IFFO2	1
ENSG00000165959	CLMN	1
ENSG00000100433	KCNK10	1
ENSG00000004866	ST7	1
ENSG00000100628	ASB2	1
ENSG00000196792	STRN3	1
ENSG00000130382	MLLT1	1
ENSG00000073737	DHRS9	1
ENSG00000111450	STX2	1
ENSG00000167658	EEF2	1
ENSG00000135439	AGAP2	1
ENSG00000111186	WNT5B	1
ENSG00000099953	MMP11	1
ENSG00000164399	IL3	1
ENSG00000123358	NR4A1	1
ENSG00000133466	C1QTNF6	1
ENSG00000111077	TNS2	1
ENSG00000198929	NOS1AP	1
ENSG00000158109	TPRG1L	1
ENSG00000127152	BCL11B	1
ENSG00000150401	DCUN1D2	1
ENSG00000143507	DUSP10	1
ENSG00000142409	ZNF787	1
ENSG00000115594	IL1R1	1
ENSG00000160712	IL6R	1
ENSG00000153233	PTPRR	1
ENSG00000186111	PIP5K1C	1
ENSG00000100697	DICER1	1
ENSG00000171206	TRIM8	1
ENSG00000179051	RCC2	1
ENSG00000196405	EVL	1
ENSG00000127324	TSPAN8	1
ENSG00000143486	EIF2D	1
ENSG00000178971	CTC1	1
ENSG00000104419	NDRG1	1
ENSG00000142655	PEX14	1
ENSG00000122870	BICC1	1
ENSG00000130787	HIP1R	1
ENSG00000167363	FN3K	1
ENSG00000196329	GIMAP5	1
ENSG00000172458	IL17D	1
ENSG00000258223	PRSS58	1
ENSG00000001461	NIPAL3	1
ENSG00000198835	GJC2	1
ENSG00000153814	JAZF1	1
ENSG00000177673	C2orf57	1
ENSG00000196843	ARID5A	1
ENSG00000162944	RFTN2	1
ENSG00000127191	TRAF2	1
ENSG00000176049	JAKMIP2	1
ENSG00000269897	COMMD3-BMI1	1
ENSG00000106128	GHRHR	1
ENSG00000153048	CARHSP1	1
ENSG00000133195	SLC39A11	1
ENSG00000178078	STAP2	1
ENSG00000157796	WDR19	1
ENSG00000162641	AKNAD1	1
ENSG00000164626	KCNK5	1
ENSG00000149657	LSM14B	1
ENSG00000162302	RPS6KA4	1
ENSG00000248993		1
ENSG00000125124	BBS2	1
ENSG00000101460	MAP1LC3A	1
ENSG00000171953	ATPAF2	1
ENSG00000197558	SSPO	1
ENSG00000107186	MPDZ	1
ENSG00000185269	NOTUM	1
ENSG00000178789	CD300LB	1
ENSG00000057704	TMCC3	1
ENSG00000173898	SPTBN2	1
ENSG00000108587	GOSR1	1
ENSG00000140153	WDR20	1
ENSG00000144524	COPS7B	1
ENSG00000179751	SYCN	1
ENSG00000103310	ZP2	1
ENSG00000187514	PTMA	1
ENSG00000176171	BNIP3	1
ENSG00000163251	FZD5	1
ENSG00000171517	LPAR3	1
ENSG00000054523	KIF1B	1
ENSG00000162643	WDR63	1
ENSG00000185518	SV2B	1
ENSG00000053372	MRTO4	1
ENSG00000139116	KIF21A	1
ENSG00000152128	TMEM163	1
ENSG00000198730	CTR9	1
ENSG00000114988	LMAN2L	1
ENSG00000103121	CMC2	1
ENSG00000134121	CHL1	1
ENSG00000173846	PLK3	1
ENSG00000065361	ERBB3	1
ENSG00000143126	CELSR2	1
ENSG00000109819	PPARGC1A	1
ENSG00000139546	TARBP2	1
ENSG00000105355	PLIN3	1
ENSG00000160803	UBQLN4	1
ENSG00000090238	YPEL3	1
ENSG00000105971	CAV2	1
ENSG00000113722	CDX1	1
ENSG00000120913	PDLIM2	1
ENSG00000139211	AMIGO2	1
ENSG00000075213	SEMA3A	1
ENSG00000183484	GPR132	1
ENSG00000148848	ADAM12	1
ENSG00000116396	KCNC4	1
ENSG00000113231	PDE8B	1
ENSG00000168447	SCNN1B	1
ENSG00000038358	EDC4	1
ENSG00000175634	RPS6KB2	1
ENSG00000158292	GPR153	1
ENSG00000144152	FBLN7	1
ENSG00000172081	MOB3A	1
ENSG00000124762	CDKN1A	1
ENSG00000163029	SMC6	1
ENSG00000163877	SNIP1	1
ENSG00000123119	NECAB1	1
ENSG00000183888	C1orf64	1
ENSG00000100593	ISM2	1
ENSG00000100258	LMF2	1
ENSG00000139514	SLC7A1	1
ENSG00000161544	CYGB	1
ENSG00000118515	SGK1	1
ENSG00000105321	CCDC9	1
ENSG00000114030	KPNA1	1
ENSG00000174564	IL20RB	1
ENSG00000133477	FAM83F	1
ENSG00000178307	TMEM11	1
ENSG00000188786	MTF1	1
ENSG00000064012	CASP8	1
ENSG00000168010	ATG16L2	1
ENSG00000187957	DNER	1
ENSG00000173011	TADA2B	1
ENSG00000125037	EMC3	1
ENSG00000189143	CLDN4	1
ENSG00000146151	HMGCLL1	1
ENSG00000171522	PTGER4	1
ENSG00000145911	N4BP3	1
ENSG00000090975	PITPNM2	1
ENSG00000146373	RNF217	1
ENSG00000130939	UBE4B	1
ENSG00000153237	CCDC148	1
ENSG00000183153	GJD3	1
ENSG00000101003	GINS1	1
ENSG00000145979	TBC1D7	1
ENSG00000180667	YOD1	1
ENSG00000011304	PTBP1	1
ENSG00000148671	ADIRF	1
ENSG00000205883	DEFB135	1
ENSG00000156804	FBXO32	1
ENSG00000221977	OR4E2	1
ENSG00000112877	CEP72	1
ENSG00000107819	SFXN3	1
ENSG00000010626	LRRC23	1
ENSG00000080293	SCTR	1
ENSG00000080189	SLC35C2	1
ENSG00000197580	BCO2	1
ENSG00000187699	C2orf88	1
ENSG00000089159	PXN	1
ENSG00000143409	FAM63A	1
ENSG00000103507	BCKDK	1
ENSG00000120563	LYZL1	1
ENSG00000096401	CDC5L	1
ENSG00000101049	SGK2	1
ENSG00000143514	TP53BP2	1
ENSG00000142484	TM4SF5	1
ENSG00000143013	LMO4	1
ENSG00000162729	IGSF8	1
ENSG00000258839	MC1R	1
ENSG00000185070	FLRT2	1
ENSG00000184967	NOC4L	1
ENSG00000130720	FIBCD1	1
ENSG00000164659	KIAA1324L	1
ENSG00000156642	NPTN	1
ENSG00000130203	APOE	1
ENSG00000060558	GNA15	1
ENSG00000153879	CEBPG	1
ENSG00000107281	NPDC1	1
ENSG00000178980	SEPW1	1
ENSG00000137843	PAK6	1
ENSG00000008838	MED24	1
ENSG00000104055	TGM5	1
ENSG00000153029	MR1	1
ENSG00000180370	PAK2	1
ENSG00000079435	LIPE	1
ENSG00000067064	IDI1	1
ENSG00000204839	MROH6	1
ENSG00000079841	RIMS1	1
ENSG00000092445	TYRO3	1
ENSG00000151033	LYZL2	1
ENSG00000084774	CAD	1
ENSG00000130487	KLHDC7B	1
ENSG00000024422	EHD2	1
ENSG00000184470	TXNRD2	1
ENSG00000130702	LAMA5	1
ENSG00000100241	SBF1	1
ENSG00000114115	RBP1	1
ENSG00000177731	FLII	1
ENSG00000154511	FAM69A	1
ENSG00000141040	ZNF287	1
ENSG00000076984	MAP2K7	1
ENSG00000165689	SDCCAG3	1
ENSG00000171444	MCC	1
ENSG00000132950	ZMYM5	1
ENSG00000137265	IRF4	1
ENSG00000135744	AGT	1
ENSG00000161021	MAML1	1
ENSG00000160584	SIK3	1
ENSG00000164627	KIF6	1
ENSG00000131370	SH3BP5	1
ENSG00000066056	TIE1	1
ENSG00000198732	SMOC1	1
ENSG00000160959	LRRC14	1
ENSG00000107789	MINPP1	1
ENSG00000198752	CDC42BPB	1
ENSG00000100311	PDGFB	1
ENSG00000033327	GAB2	1
ENSG00000072518	MARK2	1
ENSG00000183527	PSMG1	1
ENSG00000165138	ANKS6	1
ENSG00000102452	NALCN	1
ENSG00000085733	CTTN	1
ENSG00000150893	FREM2	1
ENSG00000010319	SEMA3G	1
ENSG00000164066	INTU	1
ENSG00000133805	AMPD3	1
ENSG00000185053	SGCZ	1
ENSG00000151623	NR3C2	1
ENSG00000089737	DDX24	1
ENSG00000070808	CAMK2A	1
ENSG00000159713	TPPP3	1
ENSG00000168259	DNAJC7	1
ENSG00000110244	APOA4	1
ENSG00000057935	MTA3	1
ENSG00000080819	CPOX	1
ENSG00000148180	GSN	1
ENSG00000133315	MACROD1	1
ENSG00000107831	FGF8	1
ENSG00000137731	FXYD2	1
ENSG00000182446	NPLOC4	1
ENSG00000196811	CHRNG	1
ENSG00000164211	STARD4	1
ENSG00000179476	C14orf28	1
ENSG00000113966	ARL6	1
ENSG00000004864	SLC25A13	1
ENSG00000102854	MSLN	1
ENSG00000151778	SERP2	1
ENSG00000211584	SLC48A1	1
ENSG00000146858	ZC3HAV1L	1
ENSG00000100991	TRPC4AP	1
ENSG00000242173	ARHGDIG	1
ENSG00000124839	RAB17	1
ENSG00000138449	SLC40A1	1
ENSG00000186795	KCNK18	1
ENSG00000071073	MGAT4A	1
ENSG00000013016	EHD3	1
ENSG00000160271	RALGDS	1
ENSG00000172493	AFF1	1
ENSG00000145284	SCD5	1
ENSG00000130035	GALNT8	1
ENSG00000084112	SSH1	1
ENSG00000160801	PTH1R	1
ENSG00000139433	GLTP	1
ENSG00000090376	IRAK3	1
ENSG00000142186	SCYL1	1
ENSG00000184545	DUSP8	1
ENSG00000103275	UBE2I	1
ENSG00000065665	SEC61A2	1
ENSG00000001629	ANKIB1	1
ENSG00000005486	RHBDD2	1
ENSG00000101290	CDS2	1
ENSG00000164068	RNF123	1
ENSG00000154099	DNAAF1	1
ENSG00000154124	OTULIN	1
ENSG00000102879	CORO1A	1
ENSG00000167996	FTH1	1
ENSG00000126777	KTN1	1
ENSG00000185942	NKAIN3	1
ENSG00000160183	TMPRSS3	1
ENSG00000161642	ZNF385A	1
ENSG00000139163	ETNK1	1
ENSG00000165475	CRYL1	1
ENSG00000186212	SOWAHB	1
ENSG00000162069	CCDC64B	1
ENSG00000124784	RIOK1	1
ENSG00000170624	SGCD	1
ENSG00000110693	SOX6	1
[truncated: 435 more rows]
