# Supplementary material for: Age-related DNA methylation changes are tissue-specific with ELOVL2 promoter methylation as exception
Source: Epigenetics Chromatin. 2018 May 30;11:25. doi: 10.1186/s13072-018-0191-3 (PMC5975493; doi:10.1186/s13072-018-0191-3)
Supplement: Supplementary file 15 — Additional file 15: Table S7. Frequency of loss-aDMPs near genes. [file 13072_2018_191_MOESM15_ESM.xlsx]

## Sheet: Gene frequency near loss
Ensembl	Gene	DLPFC	Buccal	Liver	Kidney	Monocytes	SAT	ThCell
ENSG00000151240	DIP2C	24	1	3	0	0	0	0
ENSG00000197971	MBP	21	0	0	0	0	0	0
ENSG00000185989	RASA3	19	1	0	0	0	0	0
ENSG00000117335	CD46	18	2	1	0	1	1	1
ENSG00000181409	AATK	18	1	3	0	0	0	0
ENSG00000068024	HDAC4	15	1	0	0	0	0	0
ENSG00000126217	MCF2L	14	1	0	0	2	0	0
ENSG00000157985	AGAP1	14	0	0	0	0	0	0
ENSG00000196498	NCOR2	13	1	0	0	3	0	0
ENSG00000068383	INPP5A	13	0	0	0	0	0	0
ENSG00000078269	SYNJ2	12	0	0	0	1	0	0
ENSG00000078902	TOLLIP	12	0	0	0	0	0	0
ENSG00000123908	AGO2	11	0	0	0	0	0	0
ENSG00000124920	MYRF	11	0	0	0	0	0	0
ENSG00000164916	FOXK1	11	0	0	0	0	0	0
ENSG00000204655	MOG	10	1	0	0	0	0	0
ENSG00000188385	JAKMIP3	10	0	0	0	0	0	0
ENSG00000130147	SH3BP4	9	3	1	0	0	0	0
ENSG00000142611	PRDM16	8	6	6	0	7	0	0
ENSG00000072310	SREBF1	8	0	0	0	0	0	0
ENSG00000102858	MGRN1	8	0	0	0	0	0	0
ENSG00000104728	ARHGEF10	8	0	0	0	0	0	0
ENSG00000159842	ABR	8	0	0	0	0	0	0
ENSG00000167658	EEF2	8	0	0	0	0	0	0
ENSG00000173786	CNP	8	0	0	0	0	0	0
ENSG00000189319	FAM53B	8	0	0	0	0	0	0
ENSG00000128585	MKLN1	7	4	0	0	1	0	0
ENSG00000103227	LMF1	7	1	0	0	0	0	0
ENSG00000166033	HTRA1	7	1	0	0	0	0	0
ENSG00000203485	INF2	7	0	0	0	2	0	0
ENSG00000107957	SH3PXD2A	7	0	0	0	0	0	0
ENSG00000108175	ZMIZ1	7	0	0	0	0	0	0
ENSG00000132613	MTSS1L	7	0	0	0	0	0	0
ENSG00000144560	VGLL4	7	0	0	0	0	0	0
ENSG00000150656	CNDP1	7	0	0	0	0	0	0
ENSG00000155034	FBXL18	6	3	0	0	1	0	0
ENSG00000140948	ZCCHC14	6	1	0	0	0	0	0
ENSG00000141564	RPTOR	6	1	0	0	0	0	0
ENSG00000071242	RPS6KA2	6	0	2	0	0	0	0
ENSG00000068650	ATP11A	6	0	1	0	0	0	0
ENSG00000061938	TNK2	6	0	0	0	0	0	0
ENSG00000105643	ARRDC2	6	0	0	0	0	0	0
ENSG00000108641	B9D1	6	0	0	0	0	0	0
ENSG00000130787	HIP1R	6	0	0	0	0	0	0
ENSG00000141526	SLC16A3	6	0	0	0	0	0	0
ENSG00000148120	C9orf3	6	0	0	0	0	0	0
ENSG00000157933	SKI	6	0	0	0	0	0	0
ENSG00000163531	NFASC	6	0	0	0	0	0	0
ENSG00000171604	CXXC5	6	0	0	0	0	0	0
ENSG00000176381	PRR18	6	0	0	0	0	0	0
ENSG00000125691	RPL23	5	1	0	0	1	0	0
ENSG00000112787	FBRSL1	5	1	0	0	0	0	0
ENSG00000159674	SPON2	5	1	0	0	0	0	0
ENSG00000188191	PRKAR1B	5	0	1	0	0	0	0
ENSG00000146540	C7orf50	5	0	0	0	1	0	0
ENSG00000023191	RNH1	5	0	0	0	0	0	0
ENSG00000085733	CTTN	5	0	0	0	0	0	0
ENSG00000091656	ZFHX4	5	0	0	0	0	0	0
ENSG00000092964	DPYSL2	5	0	0	0	0	0	0
ENSG00000104067	TJP1	5	0	0	0	0	0	0
ENSG00000108469	RECQL5	5	0	0	0	0	0	0
ENSG00000123384	LRP1	5	0	0	0	0	0	0
ENSG00000125337	KIF25	5	0	0	0	0	0	0
ENSG00000129538	RNASE1	5	0	0	0	0	0	0
ENSG00000132669	RIN2	5	0	0	0	0	0	0
ENSG00000148377	IDI2	5	0	0	0	0	0	0
ENSG00000167632	TRAPPC9	5	0	0	0	0	0	0
ENSG00000176595	KBTBD11	5	0	0	0	0	0	0
ENSG00000177542	SLC25A22	5	0	0	0	0	0	0
ENSG00000185332	TMEM105	4	6	0	0	1	0	0
ENSG00000178209	PLEC	3	7	0	0	2	0	1
ENSG00000225614	ZNF469	3	5	2	0	0	0	0
ENSG00000153789	FAM92B	2	6	1	0	4	0	0
ENSG00000103257	SLC7A5	0	18	0	0	0	0	0
ENSG00000213676	ATF6B	0	8	0	0	0	0	0
ENSG00000146112	PPP1R18	0	7	1	0	0	0	0
ENSG00000130592	LSP1	0	7	0	0	0	0	0
ENSG00000168477	TNXB	0	7	0	0	0	0	0
ENSG00000225968	ELFN1	0	6	0	0	0	0	0
ENSG00000146828	SLC12A9	0	5	1	0	0	0	0
ENSG00000148400	NOTCH1	0	5	0	0	1	0	0
ENSG00000070985	TRPM5	0	5	0	0	0	0	0
ENSG00000133477	FAM83F	0	5	0	0	0	0	0
ENSG00000162591	MEGF6	0	5	0	0	0	0	0
ENSG00000182118	FAM89A	0	5	0	0	0	0	0
ENSG00000022567	SLC45A4	0	0	10	0	0	0	0
ENSG00000101213	PTK6	0	0	7	0	0	0	0
ENSG00000174358	SLC6A19	0	0	7	0	0	0	0
ENSG00000071539	TRIP13	0	0	6	0	0	0	0
ENSG00000248905	FMN1	0	0	6	0	0	0	0
ENSG00000088002	SULT2B1	0	0	5	0	0	0	0
ENSG00000002822	MAD1L1	1	0	0	0	6	0	0
