# Supplementary material for: Age-related DNA methylation changes are tissue-specific with ELOVL2 promoter methylation as exception
Source: Epigenetics Chromatin. 2018 May 30;11:25. doi: 10.1186/s13072-018-0191-3 (PMC5975493; doi:10.1186/s13072-018-0191-3)
Supplement: Supplementary file 16 — Additional file 16: Table S8. Enriched GO terms for loss-aDMPs per tissue. [file 13072_2018_191_MOESM16_ESM.xlsx]

## Sheet: Loss of methylation
DLPFC				Buccal				Liver				Monocytes
Term	Count	PValue		Term	Count	PValue		Term	Count	PValue		Term	Count	PValue
regulation of small GTPase mediated signal transduction	43	0.000293		negative regulation of protein kinase activity	14	0.701829		positive regulation of cell migration	7	0.989484		positive regulation of macromolecule biosynthetic process	34	0.30161
regulation of Ras protein signal transduction	36	0.00284618		negative regulation of kinase activity	14	0.821098		positive regulation of cell division	5	0.990237		positive regulation of cellular biosynthetic process	35	0.311367
regulation of cell motion	33	0.0126322		cell adhesion	52	0.821153		positive regulation of cell motion	7	0.999212		positive regulation of biosynthetic process	35	0.366672
regulation of cell migration	28	0.147769		biological adhesion	52	0.83046		positive regulation of locomotion	7	0.999465		norepinephrine metabolic process	4	0.371189
negative regulation of signal transduction	33	0.252272		neuron differentiation	38	0.928472		regulation of cell migration	9	0.999708		positive regulation of nitrogen compound metabolic process	32	0.713759
lung development	19	0.255484		positive regulation of cellular biosynthetic process	53	0.946717		regulation of cell division	5	0.999857		positive regulation of transcription from RNA polymerase II promoter	22	0.780126
respiratory tube development	19	0.371099		homeostatic process	56	0.953716		regulation of protein amino acid phosphorylation	9	0.99992		positive regulation of transcription	29	0.790888
negative regulation of cell communication	35	0.431072		negative regulation of transferase activity	14	0.963104		intracellular signaling cascade	32	0.999921		positive regulation of nucleobase, nucleoside, nucleotide and nucleic acid metabolic process	31	0.816769
phosphorus metabolic process	96	0.485013		positive regulation of biosynthetic process	53	0.976152		regulation of locomotion	9	1		regulation of transcription from RNA polymerase II promoter	34	0.885903
phosphate metabolic process	96	0.485013		neuron development	31	0.980209		regulation of cell motion	9	1		positive regulation of gene expression	29	0.915885
